# Supplementary material for: Genetic and Physiological Characterization of the Pentose Phosphate Pathway in the Yeast Kluyveromyces lactis
Source: Int J Mol Sci. 2025 Jan 23;26(3):938. doi: 10.3390/ijms26030938 (PMC11817168; doi:10.3390/ijms26030938)
Supplement: Supplementary file 1 [file ijms-26-00938-s001.zip]

Archive with 1 entries (1 files):
- ijms-3432038-supplementary.xlsx
