# Supplementary material for: Genetic and Physiological Characterization of the Pentose Phosphate Pathway in the Yeast Kluyveromyces lactis
Source: Int J Mol Sci. 2025 Jan 23;26(3):938. doi: 10.3390/ijms26030938 (PMC11817168; doi:10.3390/ijms26030938)
Supplement: Supplementary file 1 [file ijms-26-00938-s001.zip › ijms-3432038-supplementary.xlsx]

## Sheet: KITKL1 depletion
Accession	Significance	Coverage (%)	#Peptides	#Unique	PTM	KHO382-1B.b Area	KHO382-1B.c Area	KHO382-1B.a Area	KHO382-1B+Dox.b Area	KHO382-1B+Dox.c Area	KHO382-1B+Dox.a Area	Sample Profile (Ratio)	KHO382-1B Area	KHO382-1B dox Area	Group Profile (Ratio)	Description
KLLA0A05841g	33.51	12.99	1	1		8954	80847876	9654113	4140075	47630874	43143423	1.00:0.90:1.08:0.46:0.53:0.48	8897634	4405835	1.00:0.50	Chr1 complement(543975..544439) [465 bp, 154 aa] {ON} highly similar to uniprot|P39515 Saccharomyces cerevisiae YJL143W TIM17 Mitochondrial inner membrane protein involved in protein import 16.5 kDa inner membrane protein required for import of mitochondrial precursor proteins
KLLA0A05709g	24.73	33.41	9	9	Oxidation (M)	9716391	9811955	8258.59	15497967	21602652	19041389	1.00:1.01:0.85:1.60:2.22:1.96	9262312	18714004	1.00:2.02	Chr1 (534438..535670) [1233 bp, 410 aa] {ON} weakly similar to uniprot|P47011 Saccharomyces cerevisiae YJL137C
KLLA0E19713g	26.64	26.57	3	3	Oxidation (M)	26949.8	24106682	17304.8	87493	93545.3	155079	1.00:0.89:0.64:3.25:3.47:5.75	22787086	112039234	1.00:4.92	Chr5 (1755931..1756362) [432 bp, 143 aa] {ON} conserved hypothetical protein
KLLA0D10637g	22.13	40.23	25	25	Carbamidomethylation; Oxidation (M)	7718705	9918958	9515457	42691.2	48876	21861488	1.00:1.29:1.23:5.53:6.33:2.83	9051.04	37809.6	1.00:4.18	Chr4 complement(905660..908257) [2598 bp, 865 aa] {ON} similar to uniprot|P40017 YER024W Saccharomyces cerevisiae YAT2 Carnitine acetyltransferase
KLLA0F24552g	29.1	64.4	27	27	Carbamidomethylation; Oxidation (M)	93364.9	85472.9	60588.5	241690	305117	254719	1.00:0.92:0.65:2.59:3.27:2.73	79808.8	267175	1.00:3.35	Chr6 complement(2283569..2284717) [1149 bp, 382 aa] {ON} similar to uniprot|P38071 Saccharomyces cerevisiae YBR026C ETR1 2-enoyl thioester reductase member of the medium chain dehydrogenase/reductase family localized to in mitochondria where it has a probable role in fatty acid synthesis
KLLA0A00418g	31.83	82.71	52	52	Carbamidomethylation; Oxidation (M)	73111.6	63864816	50341895	182937	194216	174289	1.00:0.87:0.69:2.50:2.66:2.38	62439453	183814	1.00:2.94	Chr1 complement(33084..35012) [1929 bp, 642 aa] {ON} similar to uniprot|P32191 Saccharomyces cerevisiae YIL155C GUT2 Mitochondrial glycerol-3-phosphate dehydrogenase expression is repressed by both glucose and cAMP and derepressed by non-fermentable carbon sources in a Snf1p Rsf1p Hap2/3/4/5 complex dependent manner
KLLA0E14235g	26.42	27.06	10	9	Oxidation (M)	24619404	15526033	34087444	12413504	12290618	10758549	1.00:0.63:1.38:5.04:4.99:4.37	2949001	11820891	1.00:4.01	Chr5 complement(1260247..1261668) [1422 bp, 473 aa] {ON} highly similar to uniprot|P43635 Saccharomyces cerevisiae YPR001W CIT3 Citrate synthase catalyzes the condensation of acetyl coenzyme A and oxaloacetate to form citrate mitochondrial isozyme involved in the TCA cycle
KLLA0F04301g	30.28	83.14	25	25	Carbamidomethylation; Oxidation (M)	21250	28796105	26933346	73759984	100731375	106926	1.00:1.36:1.27:3.47:4.74:5.03	25659805	93805836	1.00:3.66	Chr6 (409431..410447) [1017 bp, 338 aa] {ON} similar to uniprot|P38235 Saccharomyces cerevisiae YBR053C Hypothetical ORF
KLLA0E02795g	23.32	27.27	2	2		7445872	81583667	15246574	1312319	23770645	10711119	1.00:1.10:2.05:0.18:0.32:0.14	102836045	15868318	1.00:0.15	Chr5 (260349..260516) [168 bp, 55 aa] {ON} no similarity
KLLA0F22341g	69.23	3.13	1	1		0	0	0	48230814	4301179	5546096	-:-:-:64.00:64.00:64.00	0	48901187	-:64.00	Chr6 complement(2088007..2088966) [960 bp, 319 aa] {ON} no similarity
KLLA0B04620g	47.47	1.74	1	1		0	0	0	27331943	5323882	2459728	-:-:-:64.00:64.00:64.00	0	35056012	-:64.00	Chr2 complement(413129..415888) [2760 bp, 919 aa] {ON} similar to uniprot|Q03631 Saccharomyces cerevisiae YML076C WAR1 zinc finger transcription factor
KLLA0E00595g	30.44	69.29	34	34	Carbamidomethylation; Oxidation (M)	16986098	18643387	15985711	47480.1	52916402	37593016	1.00:1.10:0.94:2.80:3.12:2.21	17205066	45996.5	1.00:2.67	Chr5 complement(49243..51228) [1986 bp, 661 aa] {ON} similar to uniprot|P32190 Saccharomyces cerevisiae YHL032C GUT1 Glycerol kinase converts glycerol to glycerol- 3-phosphate glucose repression of expression is mediated by Adr1p and Ino2p-Ino4p derepression of expression on non- fermentable carbon sources is mediated by Opi1p and Rsf1p
KLLA0C14432g	25.5	75.84	41	41	Carbamidomethylation; Oxidation (M)	155906	152030	189936	360238	398502	550432	1.00:0.98:1.22:2.31:2.56:3.53	165957	436391	1.00:2.63	Chr3 (1256193..1257896) [1704 bp, 567 aa] {ON} similar to uniprot|Q04792 Saccharomyces cerevisiae YMR250W GAD1 Glutamate decarboxylase converts glutamate into gamma-aminobutyric acid (GABA) during glutamate catabolism involved in response to oxidative stress,
KLLA0A02123g	29.82	60.71	30	29	Carbamidomethylation; Oxidation (M)	13597353	12680323	10329252	111544	126817516	60687.3	1.00:0.93:0.76:8.20:9.33:4.46	12202.3	99682.8	1.00:8.17	Chr1 (190132..192165) [2034 bp, 677 aa] {ON} similar to uniprot|P32796 YML042W Saccharomyces cerevisiae CAT2 Carnitine acetyl-CoA transferase present in both mitochondria and peroxisomes
KLLA0D06281g	31.11	19.02	14	12	Carbamidomethylation; Oxidation (M)	18847637	21022615	17800782	59616016	7749.87	51821533	1.00:1.12:0.94:3.16:4.11:2.75	19223678	6297875	1.00:3.28	Chr4 (540031..542289) [2259 bp, 752 aa] {ON} conserved hypothetical protein
KLLA0F23419g	34.02	20.07	7	7		10957682	9979106	8876096	25847566	29976943	23938.1	1.00:0.91:0.81:2.36:2.74:2.18	9937629	26587537	1.00:2.68	Chr6 complement(2187386..2189107) [1722 bp, 573 aa] {ON} similar to uniprot|P15380 Saccharomyces cerevisiae YOR348C PUT4 proline-specific permease (also capable of transporting alanine and glycine) putative proline- specific permease
KLLA0B11572g	29.44	46.31	29	29	Carbamidomethylation; Oxidation (M)	5757728	4503797	5154362	121641	136904	46793.8	1.00:0.78:0.90:21.13:23.78:8.13	5138629	101780	1.00:19.81	Chr2 complement(1015091..1017328) [2238 bp, 745 aa] {ON} similar to uniprot|P39518 Saccharomyces cerevisiae YER015W FAA2 Long chain fatty acyl-CoA synthetase accepts a wider range of acyl chain lengths than Faa1p preferring C9:0-C13:0 involved in the activation of endogenous pools of fatty acids
KLLA0E13091g	34.82	15.7	3	3	Carbamidomethylation; Oxidation (M)	0	0	0	8642722	12447963	20068774	-:-:-:64.00:64.00:64.00	0	100927985	-:64.00	Chr5 complement(1159382..1160473) [1092 bp, 363 aa] {ON} similar to uniprot|Q12405 Saccharomyces cerevisiae YOR084W Putative lipase of the peroxisomal matrix transcriptionally activated by Yrm1p along with genes involved in multidrug resistance
KLLA0F19371g	32.84	51.25	9	9	Oxidation (M)	29624217	26875.2	27311.8	9682545	12055858	12664737	1.00:0.91:0.92:0.33:0.41:0.43	27937.1	11467714	1.00:0.41	Chr6 (1794714..1794956) [243 bp, 80 aa] {ON} some similarities with uniprot|Q2V2P9 Saccharomyces cerevisiae YDR119W-A Pi
KLLA0B09152g	44.91	90.87	191	191	Carbamidomethylation; Oxidation (M)	4.46091e+06	4.31403e+06	2.9183e+06	135652	107568	95453.4	1.00:0.97:0.65:0.03:0.02:0.02	3.89775e+06	112891125	1.00:0.03	Chr2 (800238..802277) [2040 bp, 679 aa] {ON} uniprot|Q12630 Kluyveromyces lactis KLLA0B09152g TKL1 Transketolase
KLLA0D14201g	24.11	66.04	41	39	Carbamidomethylation; Oxidation (M)	98984305	105026	83081.2	487302	486740	248805	1.00:1.06:0.84:4.92:4.92:2.51	95697.3	407616	1.00:4.26	Chr4 (1213327..1215078) [1752 bp, 583 aa] {ON} similar to uniprot|P06208 Saccharomyces cerevisiae YNL104C LEU4 Alpha-isopropylmalate synthase (2- isopropylmalate synthase) the main isozyme responsible for the first step in the leucine biosynthesis pathway
KLLA0C04037g	21.31	79.05	32	32	Carbamidomethylation; Oxidation (M)	162291	176472	142637	340874	378897	251345	1.00:1.09:0.88:2.10:2.33:1.55	160467	323705	1.00:2.02	Chr3 (367627..368889) [1263 bp, 420 aa] {ON} highly similar to uniprot|P22768 Saccharomyces cerevisiae YOL058W ARG1 Arginosuccinate synthetase catalyzes the formation of L-argininosuccinate from citrulline and L-aspartate in the arginine biosynthesis pathway potential Cdc28p substrate
KLLA0A11176g	32.78	64.67	41	41	Carbamidomethylation; Oxidation (M)	22576115	22334.4	29562182	63780.7	65741.2	61670043	1.00:0.99:1.31:2.83:2.91:2.73	24824232	63730.7	1.00:2.57	Chr1 complement(970974..973133) [2160 bp, 719 aa] {ON} highly similar to uniprot|P32775 Saccharomyces cerevisiae YEL011W GLC3 Glycogen branching enzyme involved in glycogen accumulation green fluorescent protein (GFP)- fusion protein localizes to the cytoplasm in a punctate pattern
KLLA0C17864g	22.76	57.24	15	15	Carbamidomethylation; Oxidation (M)	23550.8	23775533	16351832	51272836	62043.6	42794793	1.00:1.01:0.69:2.18:2.63:1.82	21226062	52037.1	1.00:2.45	Chr3 complement(1590736..1591629) [894 bp, 297 aa] {ON} similar to uniprot|P32643 Saccharomyces cerevisiae YER175C TMT1 Trans-aconitate methyltransferase
KLLA0E09395g	27.2	3.12	1	1	Oxidation (M)	2953829	15984335	0	0	0	0	1.00:5.41:0.00:0.00:0.00:0.00	9469082	0	1.00:0.00	Chr5 complement(834365..835711) [1347 bp, 448 aa] {ON} weakly similar to uniprot|Q12433 Saccharomyces cerevisiae YOR023C AHC1 Ada Histone acetyltransferase complex component protein of the Ada histone acetyltransferase complex
KLLA0F10813g	21.62	52.04	15	15	Carbamidomethylation; Oxidation (M)	12968.9	16009523	11370579	35323.3	47079.8	26753562	1.00:1.23:0.88:2.72:3.63:2.06	13449677	36385555	1.00:2.71	Chr6 complement(993942..995270) [1329 bp, 442 aa] {ON} similar to uniprot|P53095 Saccharomyces cerevisiae YGL196W Hypothetical ORF
KLLA0F10065g	20.84	82.57	67	66	Carbamidomethylation; Oxidation (M)	88836836	71087.4	128327	202354	230158	240690	1.00:0.80:1.44:2.28:2.59:2.71	96083.6	224401	1.00:2.34	Chr6 complement(931989..934694) [2706 bp, 901 aa] {ON} highly similar to uniprot|P06738 Saccharomyces cerevisiae YPR160W GPH1 Non-essential glycogen phosphorylase required for the mobilization of glycogen activity is regulated by cyclic AMP-mediated phosphorylation expression is regulated by stress-response elements and by the HOG MAP kinase pathway
KLLA0C15015g	23.22	21.08	4	4	Carbamidomethylation	69915234	8656471	9917068	18389547	20422672	15267287	1.00:1.24:1.42:2.63:2.92:2.18	85216875	18026502	1.00:2.12	Chr3 complement(1308053..1308610) [558 bp, 185 aa] {ON} similar to uniprot|Q04935 Saccharomyces cerevisiae YDR231C COX20 Mitochondrial inner membrane protein required for proteolytic processing of Cox2p and its assembly into cytochrome c oxidase
KLLA0F09933g	54.38	49.86	25	25	Carbamidomethylation; Oxidation (M)	10042823	9106924	10308757	65053.1	74531.3	68605234	1.00:0.91:1.03:6.48:7.42:6.83	9819501	69396.5	1.00:7.07	Chr6 (918014..920224) [2211 bp, 736 aa] {ON} similar to uniprot|P13711 Saccharomyces cerevisiae YGL205W POX1 Fatty-acyl coenzyme A oxidase involved in the fatty acid beta-oxidation pathway localized to the peroxisomal matrix
KLLA0E06777g	20.58	46.18	8	8	Carbamidomethylation	33154182	34165635	56356016	8807082	9768232	11900696	1.00:1.03:1.70:2.66:2.95:3.59	45365854	10158.7	1.00:2.24	Chr5 (616703..617452) [750 bp, 249 aa] {ON} similar to uniprot|P38172 Saccharomyces cerevisiae YBL095W Hypothetical ORF
KLLA0D11660g	32.51	67.71	31	30	Carbamidomethylation; Oxidation (M)	30802123	33084.2	20601396	167513	201436	140399	1.00:1.07:0.67:5.44:6.54:4.56	28383.6	169783	1.00:5.98	Chr4 (996785..998320) [1536 bp, 511 aa] {ON} highly similar to uniprot|P15202 Saccharomyces cerevisiae YDR256C CTA1 Catalase A breaks down hydrogen peroxide in the peroxisomal matrix formed by acyl-CoA oxidase (Pox1p) during fatty acid beta-oxidation
KLLA0D07117g	28.85	63.3	12	12	Oxidation (M)	15350189	14380698	11405.3	39598387	35277344	50337.5	1.00:0.94:0.74:2.58:2.30:3.28	13712049	41737734	1.00:3.04	Chr4 complement(609913..610569) [657 bp, 218 aa] {ON} conserved hypothetical protein
KLLA0F03256g	21.9	69.47	14	14	Carbamidomethylation; Oxidation (M)	16741318	19725232	28037895	44592227	56008.4	49532.1	1.00:1.18:1.67:2.66:3.35:2.96	21636896	50044.2	1.00:2.31	Chr6 (306731..307588) [858 bp, 285 aa] {ON} highly similar to uniprot|P47137 Saccharomyces cerevisiae YJR096W
KLLA0E13905g	27.57	60.31	31	31	Carbamidomethylation; Oxidation (M)	16906	18261613	42639223	237386	277370	201793	1.00:1.08:2.52:14.04:16.41:11.94	25935596	238850	1.00:9.21	Chr5 (1231826..1233544) [1719 bp, 572 aa] {ON} similar to uniprot|Q12031 Saccharomyces cerevisiae YPR006C ICL2 2-methylisocitrate lyase of the mitochondrial matrix functions in the methylcitrate cycle to catalyze the conversion of 2-methylisocitrate to succinate and pyruvate ICL2 transcription is repressed by glucose and induced by ethanol
KLLA0C09218g	25.99	61.27	19	19	Carbamidomethylation; Oxidation (M)	65096188	79255.9	79599.9	509757	722692	289506	1.00:1.22:1.22:7.83:11.10:4.45	74650.7	507319	1.00:6.80	Chr3 complement(802178..802699) [522 bp, 173 aa] {ON} similar to uniprot|Q8PPU9 Xanthomonas axonopodis pv XAC0586 Hypothetical protein XAC0586
KLLA0E21627g	28.12	82.07	28	27	Carbamidomethylation; Oxidation (M)	78368	96855	109334	238074	341579	275842	1.00:1.24:1.40:3.04:4.36:3.52	94852.3	285165	1.00:3.01	Chr5 complement(1929294..1930283) [990 bp, 329 aa] {ON} highly similar to uniprot|P38715 Saccharomyces cerevisiae YHR104W GRE3 Aldose reductase involved in methylglyoxal d-xylose and arabinose metabolism stress induced (osmotic ionic oxidative heat shock starvation and heavy metals) regulated by the HOG pathway
KLLA0E14213g	38.96	67.29	41	40	Carbamidomethylation; Oxidation (M)	10309045	11952047	17394068	291552	364229	221512	1.00:1.16:1.69:28.28:35.33:21.49	13218387	292431	1.00:22.12	Chr5 complement(1257304..1258902) [1599 bp, 532 aa] {ON} highly similar to uniprot|Q12428 Saccharomyces cerevisiae YPR002W PDH1 Mitochondrial protein that participates in respiration induced by diauxic shift homologous to E. coli PrpD may take part in the conversion of 2-methylcitrate to 2-methylisocitrate
KLLA0B12650g	32.65	87.4	16	16	Oxidation (M)	8219152	10319.2	34159744	270410	311426	198694	1.00:1.26:0.42:32.90:37.89:24.17	73181055	260177	1.00:35.55	Chr2 complement(1104366..1104749) [384 bp, 127 aa] {ON} similar to uniprot|Q04438 Saccharomyces cerevisiae YMR107W SPG4 Protein required for survival at high temperature during stationary phase; not required for growth on nonfermentable carbon sources
KLLA0F09790g	28.49	53.14	7	7		78392695	66351.7	70212.3	176403	176331	134232	1.00:0.85:0.90:2.25:2.25:1.71	78261.6	179701	1.00:2.30	Chr6 complement(901211..901738) [528 bp, 175 aa] {ON} conserved hypothetical protein
KLLA0F27995g	22.73	18.78	5	5		27596655	22875708	16407943	8257531	9810381	5521618	1.00:0.83:0.59:2.99:3.55:2.00	24865088	78631763	1.00:3.16	Chr6 (2586722..2587954) [1233 bp, 410 aa] {ON} conserved hypothetical protein
KLLA0E10935g	27.45	53.25	12	12	Oxidation (M)	35682456	35224763	30472573	75168057	9382213	66397686	1.00:0.99:0.85:2.11:2.63:1.86	33793264	7846262	1.00:2.32	Chr5 complement(960404..961330) [927 bp, 308 aa] {ON} similar to uniprot|P78609 Pichia jadinii Uricase
KLLA0D10043g	21.25	22.95	7	7	Carbamidomethylation; Oxidation (M)	6426.54	48479287	32303882	14461551	15998807	11718353	1.00:0.75:0.50:2.25:2.49:1.82	48349526	14059.6	1.00:2.91	Chr4 (849549..851015) [1467 bp, 488 aa] {ON} similar to uniprot|Q755L6 Ashbya gossypii AFL202C AFL202Cp and weakly similar to YDL106C uniprot|P07269 Saccharomyces cerevisiae YDL106C PHO2 Homeobox transcription factor regulatory targets include genes involved in phosphate metabolism binds cooperatively with Pho4p to the PHO5 promoter phosphorylation of Pho2p facilitates interaction with Pho4p
KLLA0D14553g	31.54	38.57	12	12	Carbamidomethylation; Oxidation (M)	30247766	4623861	45754653	16685512	23323266	21018865	1.00:1.53:1.51:5.52:7.71:6.95	4378704	20897998	1.00:4.77	Chr4 (1234322..1235584) [1263 bp, 420 aa] {ON} similar to uniprot|P23180 Saccharomyces cerevisiae YHL021C FMP12 The authentic non-tagged protein was localized to the mitochondria
KLLA0F23914g	21.43	54.59	24	24	Carbamidomethylation; Oxidation (M)	25510.5	14562117	32638633	78223586	87726125	72711.2	1.00:0.57:1.28:3.07:3.44:2.85	24237084	79553.6	1.00:3.28	Chr6 complement(2232014..2233681) [1668 bp, 555 aa] {ON} highly similar to uniprot|P30952 Saccharomyces cerevisiae YNL117W MLS1 Malate synthase enzyme of the glyoxylate cycle involved in utilization of non- fermentable carbon sources expression is subject to carbon catabolite repression localizes in peroxisomes during growth in oleic acid medium
KLLA0E03763g	37.78	3.51	1	1		0	4031905	21143234	0	0	0	-:64.00:64.00:-:-:-	3073114	0	1.00:0.00	Chr5 complement(342937..343965) [1029 bp, 342 aa] {ON} some similarities with uniprot|P53286 Saccharomyces cerevisiae YGR142W BTN2 Cytosolic coiled-coil protein that modulates arginine uptake interacts with Rhb1p possible role in mediating pH homeostasis between the vacuole and plasma membrane H( )-ATPase may have a role in intracellular protein trafficking
KLLA0B08591g	31.38	15.52	16	15	Oxidation (M)	7597449	8401973	8806184	3684505	4067464	3121821	1.00:1.11:1.16:0.48:0.54:0.41	8268535	36245967	1.00:0.44	Chr2 (758017..762252) [4236 bp, 1411 aa] {ON} similar to uniprot|Q03496 Saccharomyces cerevisiae YMR259C
KLLA0C06072g	29.55	31.62	6	6		41573	38111793	36131.7	72411.2	74648.9	92133266	1.00:0.92:0.87:1.74:1.80:2.22	38605496	79731.1	1.00:2.07	Chr3 complement(534152..534913) [762 bp, 253 aa] {ON} similar to uniprot|Q03673 Saccharomyces cerevisiae YMR003W
KLLA0D08690g	22.84	60	8	8	Carbamidomethylation; Oxidation (M)	11453197	9704977	9711947	23616402	22227.2	16424812	1.00:0.85:0.85:2.06:1.94:1.43	10290	20756.1	1.00:2.02	Chr4 complement(738466..738918) [453 bp, 150 aa] {ON} highly similar to uniprot|Q07648 Saccharomyces cerevisiae YDL219W DTD1 D-Tyr-tRNA(Tyr) deacylase functions in protein translation may affect nonsense suppression via alteration of the protein synthesis machinery ubiquitous among eukaryotes
KLLA0E13817g	23.44	69.4	45	45	Carbamidomethylation; Oxidation (M)	15528369	17531125	12112591	98556.1	117580	47695406	1.00:1.13:0.78:6.35:7.57:3.07	15057362	88178625	1.00:5.86	Chr5 (1219430..1222099) [2670 bp, 889 aa] {ON} highly similar to uniprot|Q02207 Saccharomyces cerevisiae YKR009C FOX2 Multifunctional enzyme of the peroxisomal fatty acid beta-oxidation pathway has 3- hydroxyacyl-CoA dehydrogenase and enoyl-CoA hydratase activities
KLLA0F25938g	25.25	43.94	6	6	Oxidation (M)	5923081	63160493	9297123	18227977	25813.8	26416965	1.00:1.07:1.57:3.08:4.36:4.46	7178751	23486254	1.00:3.27	Chr6 (2408281..2408679) [399 bp, 132 aa] {ON} similar to uniprot|P36077 Saccharomyces cerevisiae YKL086W SRX1 Sulfiredoxin contributes to oxidative stress resistance by reducing cysteine-sulfinic acid groups in the peroxiredoxins Tsa1p and Ahp1p that are formed upon exposure to oxidants conserved in higher eukaryotes
KLLA0B07557g	22.53	72.25	22	22	Carbamidomethylation; Oxidation (M)	50995.9	52216	50265.1	106752484	123136484	80162.2	1.00:1.02:0.99:2.09:2.41:1.57	51159016	103350	1.00:2.02	Chr2 (657789..658829) [1041 bp, 346 aa] {ON} similar to uniprot|P00431 Saccharomyces cerevisiae YKR066C CCP1 Mitochondrial cytochrome-c peroxidase degrades reactive oxygen species in mitochondria involved in the response to oxidative stress
KLLA0C07601g	21.17	8.26	1	1	Oxidation (M)	5731985	7464188	88490015	14252623	14547031	19056066	1.00:1.30:1.54:2.49:2.54:3.32	7348392	15951907	1.00:2.17	Chr3 complement(665141..665833) [693 bp, 230 aa] {ON} weakly similar to uniprot|P40052 Saccharomyces cerevisiae YER079W Hypothetical ORF
KLLA0C13431g	29.44	50	14	14	Carbamidomethylation; Oxidation (M)	19177.5	19418012	11148094	264449	293779	131044	1.00:1.01:0.58:13.79:15.32:6.83	16710543	229757	1.00:13.75	Chr3 (1145919..1146905) [987 bp, 328 aa] {ON} similar to uniprot|Q12289 Saccharomyces cerevisiae YOR100C CRC1 Mitochondrial inner membrane carnitine transporter required for carnitine-dependent transport of acetyl-CoA from peroxisomes to mitochondria during fatty acid beta- oxidation
KLLA0E02069g	56.43	2.15	1	1		34670392	2964887	0	0	0	0	1.00:0.86:0.00:0.00:0.00:0.00	3215963	0	1.00:0.00	Chr5 complement(195185..196162) [978 bp, 325 aa] {ON} weakly similar to uniprot|P42836 Saccharomyces cerevisiae YNL326C PFA3 Palmitoyltransferase for Vac8p one of three yeast DHHC-cysteine rich domain proteins (Pfa3p Erf2p Akr1p) with palmitoyltransferase activity required for vacuolar integrity under stress conditions
KLLA0E07877g	37.64	65.06	50	50	Oxidation (M)	111450	110366	141511	386133	446520	415069	1.00:0.99:1.27:3.46:4.01:3.72	121109	415907	1.00:3.43	Chr5 complement(705849..707534) [1686 bp, 561 aa] {ON} weakly similar to uniprot|P16547 Saccharomyces cerevisiae YIL136W OM45 Protein of unknown function major constituent of the mitochondrial outer membrane located on the outer (cytosolic) face of the outer membrane
KLLA0D06567g	22.98	9.41	2	2		9675271	18789624	45122725	138776	154672	31974.8	1.00:1.94:4.66:64.00:64.00:33.05	24529204	108474	1.00:44.22	Chr4 (562063..563340) [1278 bp, 425 aa] {ON} similar to uniprot|Q02933 Saccharomyces cerevisiae YPL123C RNY1 RNAse member of the T(2) family of endoribonucleases,
KLLA0C19547g	59.95	5.71	1	1		0	0	0	53305945	60784686	0	-:-:-:64.00:64.00:-	0	5704531	-:64.00	Chr3 (1750548..1751549) [1002 bp, 333 aa] {ON} weakly similar to uniprot|Q55924 Synechocystis sp slr0317 Slr0317 protein
KLLA0E05391g	23.47	59.1	24	24	Carbamidomethylation; Oxidation (M)	14939434	15965556	14319457	32208328	41297562	26279594	1.00:1.07:0.96:2.16:2.76:1.76	15193411	33373934	1.00:2.20	Chr5 (483509..485374) [1866 bp, 621 aa] {ON} similar to uniprot|Q07379 Saccharomyces cerevisiae YDL057W Hypothetical ORF
KLLA0E09263g	21.82	71.88	14	14		21943408	32147.2	67956945	202995	204701	202382	1.00:1.47:3.10:9.25:9.33:9.22	40682.5	203359	1.00:5.00	Chr5 complement(827035..827517) [483 bp, 160 aa] {ON} similar to uniprot|Q12513 Saccharomyces cerevisiae YDL110C Hypothetical ORF
KLLA0E19647g	31.33	47.1	5	5	Oxidation (M)	4042811	43865454	44982075	10117357	8461087	80316826	1.00:1.09:1.11:2.50:2.09:1.99	4309188	8870042	1.00:2.06	Chr5 complement(1750310..1750777) [468 bp, 155 aa] {ON} weakly similar to uniprot|Q6Q543 Saccharomyces cerevisiae YDL173W Hypothetical ORF
KLLA0D18821g	32.61	19.61	2	2		7017833	7995006	10774319	32173098	37297756	4123145	1.00:1.14:1.54:4.58:5.31:5.88	85957196	3690077	1.00:4.29	Chr4 (1586393..1586854) [462 bp, 153 aa] {ON} similar to uniprot|Q03954 Saccharomyces cerevisiae YDR201W SPC19 Component of Dam1p complex important for spindle and kinetochore integrity localized to nuclear side of spindle pole body and along mitotic spindle
KLLA0E24003g	40.61	80.36	18	18	Carbamidomethylation; Oxidation (M)	161425	148429	151221	424506	420786	359717	1.00:0.92:0.94:2.63:2.61:2.23	153692	401669	1.00:2.61	Chr5 complement(2136583..2137425) [843 bp, 280 aa] {ON} conserved hypothetical protein
KLLA0A05566g	59.91	19.28	1	1		45681204	4146153	3056072	0	0	0	1.00:0.91:0.67:0.00:0.00:0.00	39234485	0	1.00:0.00	Chr1 (514368..514619) [252 bp, 83 aa] {ON} weakly similar to uniprot|Q3E7A3 Saccharomyces cerevisiae YJL133C-A
KLLA0A09801g	22.15	14.29	1	1		4794085	6154131	37371152	1636244	20544082	12320842	1.00:1.28:0.78:0.34:0.43:0.26	48951104	16409121	1.00:0.34	Chr1 (857479..857506,857695..858089) [423 bp, 140 aa] {ON} similar to uniprot|Q03554 Saccharomyces cerevisiae YMR292w GOT1 evolutionarily conserved non-essential protein present in early Golgi cisternae that may be involved in ER-Golgi transport at a step after vesicle tethering to Golgi membranes
KLLA0F17050g	30.57	79.59	22	22	Carbamidomethylation; Oxidation (M)	86645.9	90079.6	74980.3	203213	220172	169236	1.00:1.04:0.87:2.35:2.54:1.95	83901.9	197540	1.00:2.35	Chr6 complement(1564921..1565937) [1017 bp, 338 aa] {ON} similar to uniprot|P32419 Saccharomyces cerevisiae YDL078C MDH3 Cytoplasmic malate dehydrogenase catalyzes interconversion of malate and oxaloacetate involved in the glyoxylate cycle
The group profile ratio in the one but last column indicates the fold-change in protein concentrations between the controls not treated with doxycycline and the samples taken upon depletion of transketolase. Homologies detected to the translated genome of S. cerevisiae are listed in the final column at the right.

## Sheet: KlTAL1 depletion
Accession	Significance	Coverage (%)	#Peptides	#Unique	PTM	KHO551-3B.a Area	KHO551-3B.b Area	KHO551-3B.c Area	KHO551-3B+Dox.a Area	KHO551-3B+Dox.b Area	KHO551-3B+Dox.c Area	Sample Profile (Ratio)	KHO551-3B Area	KHO551-3B_dox Area	Group Profile (Ratio)	Description
KLLA0D15576g	26.14	26.19	3	3	Oxidation (M)	481.307	669.769	923.169	3785.21	2616.87	2740.86	1.00:1.39:1.92:7.86:5.44:5.69	762.108	3047.64	1.00:4.00	Chr4 (1318387..1318641) [255 bp, 84 aa] {ON} conserved hypothetical protein
KLLA0E07613g	26.92	12.38	2	2		330.695	513.39	357.133	1152.33	1053.27	1351.04	1.00:1.55:1.08:3.48:3.19:4.09	400.406	1185.55	1.00:2.96	Chr5 complement(686610..687218) [609 bp, 202 aa] {ON} no similarity
KLLA0B00451g	20.15	56.99	19	18	Carbamidomethylation; Oxidation (M)	124821	106271	145148	72074.5	62299.5	45981.2	1.00:0.85:1.16:0.58:0.50:0.37	125413	60118.4	1.00:0.48	Chr2 complement(31822..32982) [1161 bp, 386 aa] {ON} weakly similar to uniprot|P35497 Saccharomyces cerevisiae YJR159W SOR1 Sorbitol dehydrogenase
KLLA0E20263g	27.03	47.76	27	27	Oxidation (M)	11086.2	9102.59	9587.12	24683.6	20987	18229.4	1.00:0.82:0.86:2.23:1.89:1.64	9925.3	21300	1.00:2.15	Chr5 (1801106..1803187) [2082 bp, 693 aa] {ON} similar to uniprot|P34226 Saccharomyces cerevisiae YBL061C SKT5 Activator of Chs3p (chitin synthase III), recruits Chs3p to the bud neck via interaction with Bni4p; has similarity to Shc1p, which activates Chs3p during sporulation
KLLA0C04884g	23.07	19.55	5	5		779.778	1488.35	1082.86	3134.12	3094.43	3026.2	1.00:1.91:1.39:4.02:3.97:3.88	1263.72	3084.91	1.00:2.44	Chr3 (444289..444951) [663 bp, 220 aa] {ON} similar to uniprot|P25362 Saccharomyces cerevisiae YCR020C PET18 Protein required for respiratory growth and stability of the mitochondrial genome
KLLA0D00462g	21.61	13.45	5	5	Oxidation (M)	1907.89	2882.7	2170.84	4784.78	4173.2	5434.56	1.00:1.51:1.14:2.51:2.19:2.85	2320.47	4797.51	1.00:2.07	Chr4 (41415..43202) [1788 bp, 595 aa] {ON} similar to uniprot|P05066 Saccharomyces cerevisiae YOR386W PHR1 DNA photolyase involved in photoreactivation repairs pyrimidine dimers in the presence of visible light induced by DNA damage regulated by transcriptional repressor Rph1p
KLLA0C08063g	31.53	54.6	8	8	Carbamidomethylation	29751.9	25839.1	26470.2	68161.6		56526.5	1.00:0.87:0.89:2.29:1.83:1.90	27353.7	59679.1	1.00:2.18	Chr3 complement(707966..708457) [492 bp, 163 aa] {ON} highly similar to uniprot|P40188 Saccharomyces cerevisiae YIL057C Hypothetical ORF
KLLA0E16765g	22.92	24.02	15	15	Carbamidomethylation; Oxidation (M)	4691.47	5220.73	5372.49	13192.6	9084.85	9278.95	1.00:1.11:1.15:2.81:1.94:1.98	5094.9	10518.8	1.00:2.06	Chr5 (1489864..1492689) [2826 bp, 941 aa] {ON} some similarities with uniprot|Q12398 Saccharomyces cerevisiae YOR032C HMS1 C2H2 zinc-finger protein with similarity to myc-family transcription factors; overexpression confers hyperfilamentous growth and suppresses the pseudohyphal filamentation defect of a diploid mep1 mep2 homozygous null mutant
KLLA0F18062g	35.25	58.5	6	6	Oxidation (M)	9374.9	10423.1	11735	24259.9	24175.4	27012.6	1.00:1.11:1.25:2.59:2.58:2.88	10511	25149.3	1.00:2.39	Chr6 complement(1651147..1651590) [444 bp, 147 aa] {ON} similar to uniprot|Q12156 Saccharomyces cerevisiae YDR063W Hypothetical ORF
KLLA0A06776g	21	1.38	1	1		257.336	370.969	441.433	803.036	1006.98	756.577	1.00:1.44:1.72:3.12:3.91:2.94	356.579	855.53	1.00:2.40	Chr1 (612115..614517) [2403 bp, 800 aa] {ON} similar to uniprot|Q757Y0 Ashbya gossypii AEL120W AEL120Wp and some similarites with YKL171W uniprot|P36003 Saccharomyces cerevisiae YKL171W
KLLA0C01155g	33.16	63.83	24	23	Carbamidomethylation; Oxidation (M)	24618.1	25819.9	23833	68822.1	62871.7	88083.3	1.00:1.05:0.97:2.80:2.55:3.58	24757	73259.1	1.00:2.96	Chr3 (88084..89529) [1446 bp, 481 aa] {ON} similar to uniprot|P17709 Saccharomyces cerevisiae YCL040W GLK1 Glucokinase catalyzes the phosphorylation of glucose at C6 in the first irreversible step of glucose metabolism one of three glucose phosphorylating enzymes expression regulated by non-fermentable carbon sources
KLLA0F13288g	36.86	54.46	7	7	Oxidation (M)	11200.4	11094	12275	27974.9	24090.8	23867	1.00:0.99:1.10:2.50:2.15:2.13	11523.1	25310.9	1.00:2.20	Chr6 complement(1227828..1228739) [912 bp, 303 aa] {ON} similar to uniprot|P47818 Saccharomyces cerevisiae YLR220W CCC1 Functions in the homeostasis of both calcium and manganese ions Possible transmembrane Ca2 transporter
KLLA0F20768g	49.38	42.02	9	9	Carbamidomethylation	11484.9	11261	11868.9	26709.8	27060.6	24852.3	1.00:0.98:1.03:2.33:2.36:2.16	11538.3	26207.6	1.00:2.27	Chr6 complement(1936804..1937520) [717 bp, 238 aa] {ON} similar to uniprot|P40165 Saccharomyces cerevisiae YNL200C
KLLA0F00792g	38.09	58.02	19	18	Carbamidomethylation; Oxidation (M)	108886	123813	109976	280563	243696	277106	1.00:1.14:1.01:2.58:2.24:2.54	114225	267122	1.00:2.34	Chr6 (68605..69786) [1182 bp, 393 aa] {ON} similar to uniprot|Q02961 Saccharomyces cerevisiae YPL113C Putative dehydrogenase
KLLA0E14631g	34.73	47.22	50	27	Carbamidomethylation; Oxidation (M)	13627	14629.9	10199.8	55201.7	47195.2	48379.8	1.00:1.07:0.75:4.05:3.46:3.55	12818.9	50258.9	1.00:3.92	Chr5 complement(1304707..1307244) [2538 bp, 845 aa] {ON} highly similar to uniprot|P07337 Kluyveromyces marxianus Beta-glucosidase precursor
KLLA0C00176g	22.18	18.49	6	2		286.222	395.685	661.358	3939.53	2463.73	1737.44	1.00:1.38:2.31:13.76:8.61:6.07	447.755	2713.57	1.00:6.06	Chr3 (7953..8393) [441 bp, 146 aa] {ON} no similarity
KLLA0F10747g	26.72	4.37	2	2		573.22	620.091	492.65	1207.85	1010.51	1331.33	1.00:1.08:0.86:2.11:1.76:2.32	561.987	1183.23	1.00:2.11	Chr6 complement(986879..989077) [2199 bp, 732 aa] {ON} similar to uniprot|P53134 Saccharomyces cerevisiae YGL114W Putative member of the oligopeptide transporter (OPT) family of membrane transporters
KLLA0C10549g	37.36	83.16	49	49	Carbamidomethylation; Oxidation (M)	140697	124406	152244	385378	380449	336345	1.00:0.88:1.08:2.74:2.70:2.39	139116	367391	1.00:2.64	Chr3 (903888..905618) [1731 bp, 576 aa] {ON} highly similar to uniprot|P07275 Saccharomyces cerevisiae YHR037W PUT2 delta-1-pyrroline-5-carboxylate dehydrogenase
KLLA0D07414g	45.66	63.79	31	31	Carbamidomethylation; Oxidation (M)	5577.66	5821.72	4059.22	73234.3	64947.7	65760.3	1.00:1.04:0.73:13.13:11.64:11.79	5152.86	67980.8	1.00:13.19	Chr4 complement(635851..637941) [2091 bp, 696 aa] {ON} similar to uniprot|Q75BZ7 Ashbya gossypii ACR122C ACR122Cp and some similarities with YHR176W uniprot|P38866 Saccharomyces cerevisiae YHR176W FMO1 Flavin-containing monooxygenase localized to the cytoplasmic face of the ER membrane catalyzes oxidation of biological thiols to maintain the ER redox buffer ratio for correct folding of disulfide-…
KLLA0E23057g	45.01	82.05	48	46	Carbamidomethylation; Oxidation (M)	153953	171236	191088	646612	681274	692974	1.00:1.11:1.24:4.20:4.43:4.50	172092	673620	1.00:3.91	Chr5 complement(2052418..2053941) [1524 bp, 507 aa] {ON} highly similar to uniprot|P54115 Saccharomyces cerevisiae YPL061W ALD6 Cytosolic aldehyde dehydrogenase that is activated by Mg2 and utilizes NADP as the preferred coenzyme
KLLA0F18678g	39.81	76.79	31	31	Carbamidomethylation; Oxidation (M)	62172.3	60965.1	69068.5	163848	155127	142009	1.00:0.98:1.11:2.64:2.50:2.28	64068.6	153661	1.00:2.40	Chr6 (1716890..1718404) [1515 bp, 504 aa] {ON} similar to uniprot|P28817 YDR036C Saccharomyces cerevisiae EHD3 Protein of unconfirmed function plays an indirect role in endocytic membrane trafficking member of a family of enoyl-CoA hydratase/isomerases
KLLA0F26400g	31.15	28.68	15	15	Oxidation (M)	62775.1	60372.8	56213.1	23526.3	18648.4	15531.7	1.00:0.96:0.90:0.37:0.30:0.25	59787	19235.5	1.00:0.32	Chr6 complement(2443630..2445525) [1896 bp, 631 aa] {ON} similar to uniprot|P38993 Saccharomyces cerevisiae YMR058W FET3 Ferro-O2-oxidoreductase required for high- affinity iron uptake and involved in mediating resistance to copper ion toxicity belongs to class of integral membrane multicopper oxidases
KLLA0D09240g	60.2	4.81	2	2		0	0	0	995.872	654.934	966.73	-:-:-:64.00:64.00:64.00	0	872.512	-:64.00	Chr4 complement(775848..778094) [2247 bp, 748 aa] {ON} weakly similar to uniprot|P28006 Saccharomyces cerevisiae YOR178C GAC1 Regulatory subunit for Glc7p (protein phosphatase I) for glycogen synthesis regulatory role also predicted for glucose repression and ion homeostasis potential Cdc28p substrate
KLLA0E14015g	47.97	42.82	8	8	Carbamidomethylation; Oxidation (M)	3609.66	4071.87	3274.2	19136.3	17923.6	18922	1.00:1.13:0.91:5.30:4.97:5.24	3651.91	18660.6	1.00:5.11	Chr5 (1242786..1243832) [1047 bp, 348 aa] {ON} similar to uniprot|Q07589 Saccharomyces cerevisiae YDL144C Hypothetical ORF
KLLA0D10637g	32.88	39.19	24	24	Oxidation (M)	3282.02	2382.12	3565.11	17661.4	13217.5	18959.6	1.00:0.73:1.09:5.38:4.03:5.78	3076.42	16612.9	1.00:5.40	Chr4 complement(905660..908257) [2598 bp, 865 aa] {ON} similar to uniprot|P40017 YER024W Saccharomyces cerevisiae YAT2 Carnitine acetyltransferase
KLLA0F10483g	22.24	22.34	2	2	Oxidation (M)	1071.24	1738.57	1307.92	3252.01	3045.3	2713.05	1.00:1.62:1.22:3.04:2.84:2.53	1372.58	3003.45	1.00:2.19	Chr6 (966417..966701) [285 bp, 94 aa] {ON} similar to uniprot|P53139 Saccharomyces cerevisiae YGL108C Protein of unknown function
KLLA0F24552g	45.09	62.57	25	25	Carbamidomethylation; Oxidation (M)	43869.9	39976.3	46541.3	310072	243524	253137	1.00:0.91:1.06:7.07:5.55:5.77	43462.5	268911	1.00:6.19	Chr6 complement(2283569..2284717) [1149 bp, 382 aa] {ON} similar to uniprot|P38071 Saccharomyces cerevisiae YBR026C ETR1 2-enoyl thioester reductase member of the medium chain dehydrogenase/reductase family localized to in mitochondria where it has a probable role in fatty acid synthesis
KLLA0B14707g	39.07	87.1	26	25	Carbamidomethylation; Oxidation (M)	86362.9	92020.1	108455	344447	324808	293472	1.00:1.07:1.26:3.99:3.76:3.40	95612.6	320909	1.00:3.36	Chr2 complement(1291951..1292883) [933 bp, 310 aa] {ON} similar to uniprot|Q12458 Saccharomyces cerevisiae YDR368W YPR1 2-methylbutyraldehyde reductase may be involved in isoleucine catabolism
KLLA0F09999g	28.11	48.44	20	20	Carbamidomethylation; Oxidation (M)	7149.63	7678.94	9874.28	21350.6	18242.7	18157.2	1.00:1.07:1.38:2.99:2.55:2.54	8234.29	19250.2	1.00:2.34	Chr6 complement(923413..925341) [1929 bp, 642 aa] {ON} similar to uniprot|P09620 Saccharomyces cerevisiae YGL203C KEX1 Protease involved in the processing of killer toxin and alpha factor precursor cleaves Lys and Arg residues from the C-terminus of peptides and proteins
KLLA0B08371g	33.18	75	18	18	Carbamidomethylation; Oxidation (M)	58714.6	52236.1	52672.2	127706	124233	104054	1.00:0.89:0.90:2.18:2.12:1.77	54541	118664	1.00:2.18	Chr2 complement(747517..748323) [807 bp, 268 aa] {ON} highly similar to uniprot|Q05016 Saccharomyces cerevisiae YMR226C NADP( )-dependent dehydrogenase acts on serine L-allo-threonine and other 3-hydroxy acids
KLLA0F11187g	30.41	27.78	7	7	Oxidation (M)	5682.52	5646.91	4870.6	13718.5	10765.4	13910.4	1.00:0.99:0.86:2.41:1.89:2.45	5613.76	12798.1	1.00:2.28	Chr6 (1031839..1032921) [1083 bp, 360 aa] {ON} similar to uniprot|Q12461 Saccharomyces cerevisiae YPL152W RRD2 Resistant to Rapamycin Deletion 2; similar to hosphotyrosyl phosphatase activator (PTPA) from several organisms
KLLA0A07271g	32.61	74.59	17	17	Carbamidomethylation	123153	116086	133366	345670	276525	272789	1.00:0.94:1.08:2.81:2.25:2.22	124202	298328	1.00:2.40	Chr1 complement(651863..652408) [546 bp, 181 aa] {ON} highly similar to uniprot|Q75AS4 Ashbya gossypii ADL154C ADL154Cp and some similarities with uniprot|P38013 Saccharomyces cerevisiae YLR109w AHP1 Alkyl hydroperoxide reductase
KLLA0B12980g	54.26	48.28	11	11	Oxidation (M)	1811.53	1574.21	1763.47	14887.7	13409.1	15432.4	1.00:0.87:0.97:8.22:7.40:8.52	1716.4	14576.4	1.00:8.49	Chr2 complement(1132843..1133715) [873 bp, 290 aa] {ON} conserved hypothetical protein
KLLA0E18371g	68.76	54.42	33	33	Carbamidomethylation; Oxidation (M)	4021.9	4339.78	4302.19	107411	97412.4	98852.8	1.00:1.08:1.07:26.71:24.22:24.58	4221.29	101226	1.00:23.98	Chr5 (1635391..1637427) [2037 bp, 678 aa] {ON} conserved hypothetical protein
KLLA0F05489g	42.63	51.7	32	21	Carbamidomethylation; Oxidation (M)	86043.6	100013	83426.7	264381	250866	265180	1.00:1.16:0.97:3.07:2.92:3.08	89827.9	260143	1.00:2.90	Chr6 (541146..542471) [1326 bp, 441 aa] {ON} highly similar to uniprot|Q12122 Saccharomyces cerevisiae YDL131W LYS21 and to uniprot|P48570 Saccharomyces cerevisiae YDL182W LYS20 homocitrate synthase
KLLA0C01177g	38.42	30.26	16	15	Oxidation (M)	2546.71	3054.33	2737.4	7831.24	8174.82	9497.7	1.00:1.20:1.07:3.08:3.21:3.73	2779.48	8501.25	1.00:3.06	Chr3 (89978..92131) [2154 bp, 717 aa] {ON} similar to uniprot|P25569 Saccharomyces cerevisiae YCL039W
KLLA0B13387g	24.9	6.89	2	2		8669.23	6461.38	7940.69	3236.26	4168.23	3800.22	1.00:0.75:0.92:0.37:0.48:0.44	7690.43	3734.91	1.00:0.49	Chr2 complement(1172683..1173948) [1266 bp, 421 aa] {ON} similar to uniprot|P36107 Saccharomyces cerevisiae YKL004W AUR1 Phosphatidylinositol:ceramide phosphoinositol transferase (IPC synthase) required for sphingolipid synthesis can mutate to confer aureobasidin A resistance
KLLA0A00418g	51.8	81.15	51	51	Carbamidomethylation; Oxidation (M)	42033.7	42015.9	45948.7	194358	176838	173027	1.00:1.00:1.09:4.62:4.21:4.12	43332.7	181408	1.00:4.19	Chr1 complement(33084..35012) [1929 bp, 642 aa] {ON} similar to uniprot|P32191 Saccharomyces cerevisiae YIL155C GUT2 Mitochondrial glycerol-3-phosphate dehydrogenase expression is repressed by both glucose and cAMP and derepressed by non-fermentable carbon sources in a Snf1p Rsf1p Hap2/3/4/5 complex dependent manner
KLLA0A11748g	37.81	3.1	1	1		1742.2	1616	1255.15	6885.37	6960.13	6106.19	1.00:0.93:0.72:3.95:4.00:3.50	1537.78	6650.56	1.00:4.32	Chr1 (1012732..1013991) [1260 bp, 419 aa] {ON} conserved hypothetical protein
KLLA0E14235g	54.14	31.08	13	12	Oxidation (M)	1427.08	1461.11	1392.3	8832.71	8362.9	9920.8	1.00:1.02:0.98:6.19:5.86:6.95	1426.83	9038.8	1.00:6.33	Chr5 complement(1260247..1261668) [1422 bp, 473 aa] {ON} highly similar to uniprot|P43635 Saccharomyces cerevisiae YPR001W CIT3 Citrate synthase catalyzes the condensation of acetyl coenzyme A and oxaloacetate to form citrate mitochondrial isozyme involved in the TCA cycle
KLLA0D13002g	59.78	81.1	25	24	Oxidation (M)	33286.2	34084.5	34832.2	97477	94792.9	92112.1	1.00:1.02:1.05:2.93:2.85:2.77	34067.6	94794	1.00:2.78	Chr4 (1111951..1112985) [1035 bp, 344 aa] {ON} conserved hypothetical protein
KLLA0F01727g	21.43	35.15	12	12	Carbamidomethylation; Oxidation (M)	20216.1	14376.2	18522.9	9235.54	6982.97	9568.87	1.00:0.71:0.92:0.46:0.35:0.47	17705.1	8595.79	1.00:0.49	Chr6 complement(162226..163440) [1215 bp, 404 aa] {ON} similar to uniprot|P38344 Saccharomyces cerevisiae YBR267W REI1 Protein of unknown function involved in bud growth in the mitotic signaling network proposed negative regulator of Swe1p and Gin4p contains dispersed C2H2 zinc finger domains
KLLA0B12540g	53.99	36.85	16	16	Carbamidomethylation; Oxidation (M)	10006.6	10650.1	9690.73	32621.6	32873.9	34760.2	1.00:1.06:0.97:3.26:3.29:3.47	10115.8	33418.6	1.00:3.30	Chr2 (1094239..1095804) [1566 bp, 521 aa] {ON} similar to uniprot|Q04458 Saccharomyces cerevisiae YMR110C
KLLA0F04301g	35.47	80.47	24	24	Carbamidomethylation; Oxidation (M)	17302.7	22549.3	20907.2	113800	94628.6	79500	1.00:1.30:1.21:6.58:5.47:4.59	20253.1	95976.2	1.00:4.74	Chr6 (409431..410447) [1017 bp, 338 aa] {ON} similar to uniprot|P38235 Saccharomyces cerevisiae YBR053C Hypothetical ORF
KLLA0E02795g	26.8	27.27	2	2		6707.64	7630.94	6430.88	306.523	229.4	860.453	1.00:1.14:0.96:0.05:0.03:0.13	6923.15	465.459	1.00:0.07	Chr5 (260349..260516) [168 bp, 55 aa] {ON} no similarity
KLLA0F05115g	27.83	8	1	1		340.688	338.299	417.059	1314.98	855.306	1062.68	1.00:0.99:1.22:3.86:2.51:3.12	365.349	1077.65	1.00:2.95	Chr6 complement(504092..504694) [603 bp, 200 aa] {ON} similar to uniprot|Q12334 Saccharomyces cerevisiae YDL139C SCM3 Suppressor of chromosome missegregation
KLLA0D15081g	31.64	48.42	37	36	Carbamidomethylation; Oxidation (M)	7765.87	6787.26	8215.07	22437.2	22685	17268.2	1.00:0.87:1.06:2.89:2.92:2.22	7589.4	20796.8	1.00:2.74	Chr4 (1271696..1274728) [3033 bp, 1010 aa] {ON} some similarities with Saccharomyces cerevisiae YPR115W Hypothetical ORF and to YGR097W uniprot|P48361 Saccharomyces cerevisiae YGR097W ASK10 Component of the RNA polymerase II holoenzyme phosphorylated in response to oxidative stress has a role in destruction of Ssn8p which relieves repression of stress-response genes
KLLA0C13772g	20.15	6.21	3	3		2432.06	1777.7	2479.24	6846.46	6101.82	3987.27	1.00:0.73:1.02:2.82:2.51:1.64	2374.59	5645.18	1.00:2.38	Chr3 complement(1175544..1177574) [2031 bp, 676 aa] {ON} similar to uniprot|Q12324 Saccharomyces cerevisiae YOR088W/YOR087W YVC1 Vacuolar cation channel
KLLA0F23133g	23.9	54.99	44	43	Oxidation (M)	39886.6	48126.7	28148.3	103772	95651.8	125667	1.00:1.21:0.71:2.60:2.40:3.15	38720.5	108364	1.00:2.80	Chr6 (2154515..2156623) [2109 bp, 702 aa] {ON} highly similar to uniprot|P23337 Saccharomyces cerevisiae or YLR258W uniprot|P27472 Saccharomyces cerevisiae
KLLA0E19053g	30.5	66.21	13	13	Oxidation (M)	25219.5	24439.3	26388	59723.6	47289.3	47741.7	1.00:0.97:1.05:2.37:1.88:1.89	25348.9	51584.9	1.00:2.03	Chr5 (1697655..1698314) [660 bp, 219 aa] {ON} some similarities with uniprot|Q08926 Saccharomyces cerevisiae YPL186C UIP4 Protein of unknown function
KLLA0F11440g	36.48	64.13	9	9		6258.71	5597.06	5651.67	18379	14715.3	15000.2	1.00:0.89:0.90:2.94:2.35:2.40	5835.81	16135	1.00:2.76	Chr6 complement(1050417..1051088) [672 bp, 223 aa] {ON} conserved hypothetical protein
KLLA0B14168g	26.03	29.82	14	14	Carbamidomethylation	4051.83	2876.38	3429.56	7572.09	6623.29	6914.45	1.00:0.71:0.85:1.87:1.63:1.71	3452.59	7036.61	1.00:2.04	Chr2 complement(1243715..1245538) [1824 bp, 607 aa] {ON} conserved hypothetical protein
KLLA0E16083g	22.67	2.59	4	3	Oxidation (M)	3949.59	3036.67	4286.54	9553.31	6839.91	8087.51	1.00:0.77:1.09:2.42:1.73:2.05	3837.66	8160.24	1.00:2.13	Chr5 complement(1432567..1438476) [5910 bp, 1969 aa] {ON} similar to uniprot|P50077 Saccharomyces cerevisiae YGR217W CCH1 Voltage-gated calcium channel involved in calcium influx in response to mating pheromones
KLLA0B07513g	32.72	43.86	17	17	Oxidation (M)	16076.2	16142.7	18689	37371	34965.2	31479	1.00:1.00:1.16:2.32:2.17:1.96	16969.3	34605.1	1.00:2.04	Chr2 complement(652357..653727) [1371 bp, 456 aa] {ON} highly similar to uniprot|P32604 Saccharomyces cerevisiae YJL155C FBP26 Fructose-2 6-bisphosphatase required for glucose metabolism
KLLA0F06402g	36.52	46.69	10	10	Carbamidomethylation; Oxidation (M)	5253.19	5843.21	6101.63	17480.7	14834.2	14133.4	1.00:1.11:1.16:3.33:2.82:2.69	5858.25	15482.7	1.00:2.64	Chr6 (621021..621929) [909 bp, 302 aa] {ON} similar to uniprot|P40344 Saccharomyces cerevisiae YNR007C ATG3 Protein involved in autophagy E2-like enzyme that plays a role in formation of Atg8p- phosphatidylethanolamine conjugates which are involved in membrane dynamics during autophagy
KLLA0A10967g	31.22	61.93	9	9	Oxidation (M)	9954.25	8668.21	8034	34847.9	23958.4	27551.5	1.00:0.87:0.81:3.50:2.41:2.77	9260.61	28785.9	1.00:3.11	Chr1 complement(950412..950942) [531 bp, 176 aa] {ON} no similarity
KLLA0E10561g	40.05	90.06	54	51	Carbamidomethylation; Oxidation (M)	248818	233321	228447	538066	480588	474328	1.00:0.94:0.92:2.16:1.93:1.91	236862	497661	1.00:2.10	Chr5 (932415..933986) [1572 bp, 523 aa] {ON} highly similar to uniprot|P32316 Saccharomyces cerevisiae YBL015W ACH1 Acetyl-coA hydrolase primarily localized to mitochondria required for acetate utilization and for diploid pseudohyphal growth
KLLA0F22968g	37.64	53.89	12	12	Carbamidomethylation; Oxidation (M)	5386.88	6932.8	6282.98	30962.5	23414.4	27809.5	1.00:1.29:1.17:5.75:4.35:5.16	6200.88	27395.5	1.00:4.42	Chr6 complement(2132132..2133136) [1005 bp, 334 aa] {ON} similar to uniprot|P53110 Saccharomyces cerevisiae YGL159W Hypothetical ORF
KLLA0E11881g	26.35	19.49	3	3		485.993	268.93	628.681	2626.21	2347.99	2528.11	1.00:0.55:1.29:5.40:4.83:5.20	798.338	2500.77	1.00:3.13	Chr5 (1052911..1053744) [834 bp, 277 aa] {ON} similar to uniprot|P25613 Saccharomyces cerevisiae YCR010C ADY2 Accumulation of DYads member of the TC 9.B.33 YaaH family of putative transporters Protein involved in Accumulation of DYads or uniprot|P32907 Saccharomyces cerevisiae YNR002c
KLLA0C02211g	26.13	1.94	1	1		1080.28	1274.15	785.535	221.293	346.412	279.503	1.00:1.18:0.73:0.20:0.32:0.26	1046.66	282.403	1.00:0.27	Chr3 (182975..184675) [1701 bp, 566 aa] {ON} similar to uniprot|Q12232 Saccharomyces cerevisiae YOR154W Hypothetical ORF
KLLA0C14432g	39.94	75.66	41	41	Carbamidomethylation; Oxidation (M)	91020.2	111196	109139	483873	384025	436492	1.00:1.22:1.20:5.32:4.22:4.80	103785	434797	1.00:4.19	Chr3 (1256193..1257896) [1704 bp, 567 aa] {ON} similar to uniprot|Q04792 Saccharomyces cerevisiae YMR250W GAD1 Glutamate decarboxylase converts glutamate into gamma-aminobutyric acid (GABA) during glutamate catabolism involved in response to oxidative stress,
KLLA0F04323g	29.4	91.92	14	14	Oxidation (M)	177069	128128	191212	528714	446030	521378	1.00:0.72:1.08:2.99:2.52:2.94	165470	498707	1.00:3.01	Chr6 (411143..411739) [597 bp, 198 aa] {ON} highly similar to uniprot|Q12335 Saccharomyces cerevisiae YDR032C PST2 Protein of unknown function with similarity to members of a family of flavodoxin-like proteins; induced by oxidative stress in a Yap1p dependent manner; GFP-fusion protein localizes to the cytoplasm in a punctate pattern
KLLA0E10297g	27.46	53.95	12	12	Oxidation (M)	16594	17396.6	14851.2	41946.6	31289.3	32410.2	1.00:1.05:0.89:2.53:1.89:1.95	16280.6	35215.4	1.00:2.16	Chr5 complement(909140..910015) [876 bp, 291 aa] {ON} weakly similar to uniprot|P54858 Saccharomyces cerevisiae YDR068W DOS2 Protein of unknown function green fluorescent protein (GFP)-fusion protein localizes to the cytoplasm
KLLA0A02871g	38.15	2.06	1	1		600.754	743.146	652.099	278.388	273.059	263.626	1.00:1.24:1.09:0.46:0.45:0.44	665.333	271.691	1.00:0.41	Chr1 complement(253619..255511) [1893 bp, 630 aa] {ON} conserved hypothetical protein
KLLA0D19008g	29.63	30.09	11	11	Oxidation (M)	14754.1	13036	12858.6	6760.03	7102.05	5525.61	1.00:0.88:0.87:0.46:0.48:0.37	13549.6	6462.57	1.00:0.48	Chr4 complement(1598807..1600075) [1269 bp, 422 aa] {ON} highly similar to uniprot|P40160 YNL207W Saccharomyces cerevisiae RIO2 Protein required for cell viability,
KLLA0E22045g	41.34	19.25	7	7		4199.23	4039.33	4644.17	10390.7	10286.2	11484.3	1.00:0.96:1.11:2.47:2.45:2.73	4294.24	10720.4	1.00:2.50	Chr5 complement(1968293..1969744) [1452 bp, 483 aa] {ON} similar to uniprot|P40210 Saccharomyces cerevisiae YMR140W SIP5 Sip5p facilitates the interaction between the Glc7p phosphatase and the Snf1p kinase
KLLA0D15653g	62.4	71.01	26	26	Carbamidomethylation; Oxidation (M)	13150.9	12455.4	11682	164308	148811	157359	1.00:0.95:0.89:12.49:11.32:11.97	12429.4	156826	1.00:12.62	Chr4 (1323360..1324583) [1224 bp, 407 aa] {ON} similar to uniprot|P53265 Saccharomyces cerevisiae YGR111W Hypothetical ORF
KLLA0B03355g	39.95	67.6	43	33	Carbamidomethylation; Oxidation (M)	142012	137654	143455	491048	421635	385099	1.00:0.97:1.01:3.46:2.97:2.71	141040	432594	1.00:3.07	Chr2 (303444..304733) [1290 bp, 429 aa] {ON} highly similar to uniprot|P21954 Saccharomyces cerevisiae YDL066W IDP1 Mitochondrial NADP-specific isocitrate dehydrogenase catalyzes the oxidation of isocitrate to alpha-ketoglutarate not required for mitochondrial respiration and may function to divert alpha- ketoglutarate to biosynthetic processes
KLLA0F24728g	28.98	60.61	14	14	Carbamidomethylation	7503.1	8509.57	11320.8	26313.9	23446.5	27013.8	1.00:1.13:1.51:3.51:3.12:3.60	9111.14	25591.4	1.00:2.81	Chr6 (2299815..2300906) [1092 bp, 363 aa] {ON} similar to uniprot|P32179 Saccharomyces cerevisiae YOL064C MET22 Bisphosphate-3'-nucleotidase involved in salt tolerance and methionine biogenesis dephosphorylates 3'-phosphoadenosine-5'-phosphate and 3'-phosphoadenosine- 5'-phosphosulfate intermediates of the sulfate assimilation pathway
KLLA0A02123g	52.57	63.22	35	34	Carbamidomethylation; Oxidation (M)	6569.16	8857.88	7185.43	181194	176458	205074	1.00:1.35:1.09:27.58:26.86:31.22	7537.49	187575	1.00:24.89	Chr1 (190132..192165) [2034 bp, 677 aa] {ON} similar to uniprot|P32796 YML042W Saccharomyces cerevisiae CAT2 Carnitine acetyl-CoA transferase present in both mitochondria and peroxisomes
KLLA0D11000g	34.63	31.48	21	11	Carbamidomethylation; Oxidation (M)	54988.7	57507.8	56303.4	114474	103928	128734	1.00:1.05:1.02:2.08:1.89:2.34	56266.6	115712	1.00:2.06	Chr4 (938541..939620) [1080 bp, 359 aa] {ON} similar to uniprot|P53183 Saccharomyces cerevisiae YGL039W and similar to uniprot|P53111 Saccharomyces cerevisiae YGL157W and similar to uniprot|Q12068 Saccharomyces cerevisiae YOL151W and similar to uniprot|Q03049 Saccharomyces cerevisiae YDR541C NADPH- dependent Oxidoreductases
KLLA0E08603g	21.93	11.59	1	1		657.131	711.327	774.6	1990.84	3239.98	5386.8	1.00:1.08:1.18:3.03:4.93:8.20	714.353	3539.21	1.00:4.95	Chr5 complement(769789..770283) [495 bp, 164 aa] {ON} similar to uniprot|P40502 Saccharomyces cerevisiae YIL087C Hypothetical ORF
KLLA0B09658g	51.76	63.45	23	23	Oxidation (M)	34129.2	34150.5	34111.1	102059	93873.2	91284.9	1.00:1.00:1.00:2.99:2.75:2.67	34297.8	95739.2	1.00:2.79	Chr2 complement(837873..838901) [1029 bp, 342 aa] {ON} similar to uniprot|Q06494 Saccharomyces cerevisiae YPR127W
KLLA0F18810g	26	30.03	7	7	Oxidation (M)	2295.16	2093.57	2937.08	7905.26	6666.06	5424.39	1.00:0.91:1.28:3.44:2.90:2.36	2441.94	6665.24	1.00:2.73	Chr6 (1728000..1728941) [942 bp, 313 aa] {ON} similar to uniprot|Q7LHX4 Saccharomyces cerevisiae YDR051C Hypothetical ORF
KLLA0F23716g	38.28	50.72	33	30	Carbamidomethylation; Oxidation (M)	76864.4	77798.5	76013.4	39291.2	32571.5	35302.5	1.00:1.01:0.99:0.51:0.42:0.46	76892.1	35721.8	1.00:0.46	Chr6 complement(2215454..2215845,2216857..2218129) [1665 bp, 554 aa] {ON} similar to uniprot|P24783 Saccharomyces cerevisiae YNL112W DBP2 Essential ATP-dependent RNA helicase of the DEAD-box protein family involved in nonsense-mediated mRNA decay and rRNA processing
KLLA0C15059g	31.92	59.82	23	23	Carbamidomethylation; Oxidation (M)	28942.7	22186.6	22998.6	10469.6	9073.89	10182.9	1.00:0.77:0.79:0.36:0.31:0.35	24709.3	10093.5	1.00:0.41	Chr3 (1311550..1313262) [1713 bp, 570 aa] {ON} uniprot|P78698 Kluyveromyces lactis KLLA0C15059g HEM1 5- aminolevulinate synthase mitochondrial precursor
KLLA0E04269g	21.52	15.62	6	6		2742.24	2903.76	2099.03	1257.63	1080.08	1500.37	1.00:1.06:0.77:0.46:0.39:0.55	2581.68	1279.36	1.00:0.50	Chr5 complement(386095..387441) [1347 bp, 448 aa] {ON} weakly similar to uniprot|P40535 Saccharomyces cerevisiae YIL036W CST6 Basic leucine zipper (bZIP) transcription factor of the ATF/CREB family activates transcription of genes involved in utilization of non- optimal carbon sources
KLLA0B07392g	39.23	47.79	18	11	Carbamidomethylation; Oxidation (M)	35346.8	35758.7	40431.2	104010	88649.5	93936.3	1.00:1.01:1.14:2.94:2.51:2.66	37178.9	95532	1.00:2.57	Chr2 (641481..642569) [1089 bp, 362 aa] {ON} similar to uniprot|Q03178 Saccharomyces cerevisiae YKL164C PIR1 Protein containing tandem internal repeats
KLLA0C16181g	28.13	37.23	20	20	Oxidation (M)	35763.1	27703	21617.2	107220	98134.4	84287.3	1.00:0.77:0.60:3.00:2.74:2.36	28361.1	96547.4	1.00:3.40	Chr3 complement(1411619..1413160) [1542 bp, 513 aa] {ON} similar to uniprot|Q03218 Saccharomyces cerevisiae YMR177W MMT1 Putative metal transporter involved in mitochondrial iron accumulation closely related to Mmt2p,
KLLA0A09207g	20.16	8.89	1	1		2425.94	2767.46	2210.08	4590.33	6061.99	8852.91	1.00:1.14:0.91:1.89:2.50:3.65	2467.83	6501.74	1.00:2.63	Chr1 (806124..806531) [408 bp, 135 aa] {ON} some similarities with uniprot|P38865 Saccharomyces cerevisiae YHR175W CTR2
KLLA0F05940g	20.6	39.73	10	9	Oxidation (M)	2654.14	3428.36	4677.68	13043.8	11660.2	7662.24	1.00:1.29:1.76:4.91:4.39:2.89	3586.73	10788.7	1.00:3.01	Chr6 complement(570437..571330) [894 bp, 297 aa] {ON} weakly similar to uniprot|P40508 Saccharomyces cerevisiae YIL077C Hypothetical ORF
KLLA0B11946g	26.42	2.28	2	1		4519.63	4329.95	3731.06	8555.72	7236.98	9621.27	1.00:0.96:0.83:1.89:1.60:2.13	4193.55	8471.32	1.00:2.02	Chr2 complement(1048033..1049352) [1320 bp, 439 aa] {ON} similar to uniprot|P41808 Saccharomyces cerevisiae YPR054W SMK1 Mitogen-activated protein kinase required for spore morphogenesis that is expressed as a middle sporulation-specific gene
KLLA0A03641g	23.51	17.65	5	5		12282.7	12771.8	12439.3	6485.18	3719.56	4973.33	1.00:1.04:1.01:0.53:0.30:0.40	12497.9	5059.36	1.00:0.40	Chr1 complement(328807..330186) [1380 bp, 459 aa] {ON} some similarities with uniprot|Q08831 Saccharomyces cerevisiae YOR359W VTS1
KLLA0F23419g	33.66	23.21	9	9		5935.96	6576.31	6099.51	20472.5	18561.5	27075.1	1.00:1.11:1.03:3.45:3.13:4.56	6203.93	22036.4	1.00:3.55	Chr6 complement(2187386..2189107) [1722 bp, 573 aa] {ON} similar to uniprot|P15380 Saccharomyces cerevisiae YOR348C PUT4 proline-specific permease (also capable of transporting alanine and glycine) putative proline- specific permease
KLLA0F13574g	30.46	66.09	22	21	Carbamidomethylation; Oxidation (M)	20890.6	23520.2	29759	79133.3	69091.9	64578.8	1.00:1.13:1.42:3.79:3.31:3.09	24723.3	70934.6	1.00:2.87	Chr6 (1257682..1259241) [1560 bp, 519 aa] {ON} similar to uniprot|P14904 YKL103C Saccharomyces cerevisiae LAP4 Vacuolar aminopeptidase
KLLA0E23981g	26.86	5.3	2	2		3604.75	4687.75	3948.61	969.123	594.325	1166.42	1.00:1.30:1.10:0.27:0.16:0.32	4080.37	909.957	1.00:0.22	Chr5 complement(2134891..2135856) [966 bp, 321 aa] {ON} similar to uniprot|P38298 Saccharomyces cerevisiae YBR183W YPC1 Alkaline ceramidase that also has reverse (CoA-independent) ceramide synthase activity catalyzes both breakdown and synthesis of phytoceramide overexpression confers fumonisin B1 resistance
KLLA0D00330g	48.46	31.37	39	22	Oxidation (M)	3538.65	2621.17	3099.83	44868.4	40693.2	37295.9	1.00:0.74:0.88:12.68:11.50:10.54	3203.42	40952.5	1.00:12.78	Chr4 complement(26976..29273) [2298 bp, 765 aa] {ON} similar to uniprot|P07337 Kluyveromyces marxianus Beta- glucosidase precursor
KLLA0A11352g	44.85	71.34	19	19	Carbamidomethylation; Oxidation (M)	61478.5	65276.9	50624.8	299497	285547	296114	1.00:1.06:0.82:4.87:4.64:4.82	59126.7	293719	1.00:4.97	Chr1 complement(983428..984372) [945 bp, 314 aa] {ON} some similarities with uniprot|P32573 Saccharomyces cerevisiae YNL202W SPS19 late sporulation specific gene
KLLA0C14113g	34.2	15.9	7	7	Carbamidomethylation	1920.76	2945.02	2484.75	11439.3	9716.98	10403.5	1.00:1.53:1.29:5.96:5.06:5.42	2450.18	10519.9	1.00:4.29	Chr3 (1220244..1221869) [1626 bp, 541 aa] {ON} similar to uniprot|P22146 Saccharomyces cerevisiae YMR307W GAS1 Beta-1.3-glucanosyltransferase required for cell wall assembly localizes to the cell surface via a glycosylphosphatidylinositol (GPI) anchor
KLLA0A02739g	60.24	6.9	1	1		8302.05	7642.49	8741.21	1033.01	1035.63	991.46	1.00:0.92:1.05:0.12:0.12:0.12	8228.58	1020.04	1.00:0.12	Chr1 complement(246644..247255) [612 bp, 203 aa] {ON} some similarities with uniprot|Q45U33 Saccharomyces cerevisiae YGR053c
KLLA0B10934g	36.71	30.04	9	8		24285.6	24227.6	28799.1	6363.2	7481.12	8352.6	1.00:1.00:1.19:0.26:0.31:0.34	25770.8	7398.97	1.00:0.29	Chr2 complement(957643..958404) [762 bp, 253 aa] {ON} some similarities with gnl|GLV|CAGL0D05016g Candida glabrata CAGL0D05016g and some similarities with YPR143W uniprot|Q06511 Saccharomyces cerevisiae YPR143W RRP15 Essential protein involved in pre-rRNA processing
KLLA0D13024g	29.2	45.52	22	21	Carbamidomethylation; Oxidation (M)	9124.26	10034.2	11119.7	26589.5	20215.6	26483.5	1.00:1.10:1.22:2.91:2.22:2.90	10092.7	24429.5	1.00:2.42	Chr4 (1113372..1115516) [2145 bp, 714 aa] {ON} highly similar to uniprot|P38795 Saccharomyces cerevisiae YHR074W QNS1 Glutamine-dependent NAD( ) synthetase essential for the formation of NAD( ) from nicotinic acid adenine dinucleotide
KLLA0B11572g	41.59	51.14	33	33	Carbamidomethylation; Oxidation (M)	2501.63	1220.91	1309.47	90148.4	81276.2	78449	1.00:0.49:0.52:36.04:32.49:31.36	1932.11	83291.2	1.00:43.11	Chr2 complement(1015091..1017328) [2238 bp, 745 aa] {ON} similar to uniprot|P39518 Saccharomyces cerevisiae YER015W FAA2 Long chain fatty acyl-CoA synthetase accepts a wider range of acyl chain lengths than Faa1p preferring C9:0-C13:0 involved in the activation of endogenous pools of fatty acids
KLLA0E13091g	35.14	19.83	4	4	Oxidation (M)	0	209.576	217.306	2700.73	1953.39	2446.63	-:64.00:64.00:64.00:64.00:64.00	426.882	2548.45	1.00:5.97	Chr5 complement(1159382..1160473) [1092 bp, 363 aa] {ON} similar to uniprot|Q12405 Saccharomyces cerevisiae YOR084W Putative lipase of the peroxisomal matrix transcriptionally activated by Yrm1p along with genes involved in multidrug resistance
KLLA0F01463g	22.24	6.15	4	3		1090.19	1476.2	891.093	2621.01	2346.59	2610.58	1.00:1.35:0.82:2.40:2.15:2.39	1152.49	2526.06	1.00:2.19	Chr6 (140343..142688) [2346 bp, 781 aa] {ON} some similarities with uniprot|P47043 Saccharomyces cerevisiae YJL056C ZAP1 Zinc-regulated transcription factor binds to zinc-responsive promoter elements to induce transcription of certain genes in the presence of zinc regulates its own transcription contains seven zinc- finger domains
KLLA0B09108g	27.24	63.77	16	16	Carbamidomethylation; Oxidation (M)	13099	15977.7	17360.1	34792.9	32376.6	28783.6	1.00:1.22:1.33:2.66:2.47:2.20	15478.9	31984.3	1.00:2.07	Chr2 complement(795534..796331) [798 bp, 265 aa] {ON} conserved hypothetical protein
KLLA0D13046g	45.55	50.13	17	17	Oxidation (M)	7173.77	6946.19	7698.19	22905.4	19962	21154.2	1.00:0.97:1.07:3.19:2.78:2.95	7272.72	21340.5	1.00:2.93	Chr4 complement(1115641..1116828) [1188 bp, 395 aa] {ON} similar to uniprot|P38796 Saccharomyces cerevisiae YHR075C PPE1 Protein with carboxyl methyl esterase activity that may have a role in demethylation of the phosphoprotein phosphatase catalytic subunit also identified as a small subunit mitochondrial ribosomal protein
KLLA0A01474g	24.73	10.53	2	2		2387.26	2123.96	2710	1095.45	644.475	720.864	1.00:0.89:1.14:0.46:0.27:0.30	2407.07	820.262	1.00:0.34	Chr1 complement(132423..133565) [1143 bp, 380 aa] {ON} some similarities with uniprot|P53080 Saccharomyces cerevisiae YGL222C EDC1 RNA-binding protein activates mRNA decapping directly by binding to the mRNA substrate and enhancing the activity of the decapping proteins Dcp1p and Dcp2p
KLLA0D05511g	36.99	65.25	21	21	Carbamidomethylation; Oxidation (M)	20877.9	21586	29437.9	118497	105797	128089	1.00:1.03:1.41:5.68:5.07:6.14	23967.3	117461	1.00:4.90	Chr4 complement(476363..477427) [1065 bp, 354 aa] {ON} similar to uniprot|P35497 Saccharomyces cerevisiae YJR159W SOR1 Sorbitol dehydrogenase expression is induced in the presence of sorbitol
KLLA0D09999g	49.64	65.07	27	27	Carbamidomethylation; Oxidation (M)	15167.2	16442.2	15552.4	52190.9	46594.1	47878.4	1.00:1.08:1.03:3.44:3.07:3.16	15720.6	48887.8	1.00:3.11	Chr4 complement(844368..845873) [1506 bp, 501 aa] {ON} highly similar to uniprot|P47771 Saccharomyces cerevisiae YMR170C ALD2 Cytosolic aldehyde dehydrogenase that uses NAD as the preferred coenzyme expression is induced in response to high osmotic stress
KLLA0C09757g	35.79	80.92	12	12	Carbamidomethylation	72146.7	82423.8	81967.3	167909	147590	160579	1.00:1.14:1.14:2.33:2.05:2.23	78845.9	158693	1.00:2.01	Chr3 (844760..845218) [459 bp, 152 aa] {ON} highly similar to uniprot|Q12091 Saccharomyces cerevisiae YPL170W DAP1 Heme-binding protein involved in regulation of cytochrome P450 protein Erg11p damage response protein related to mammalian membrane progesterone receptors mutations lead to defects in telomeres mitochondria and sterol synthesis
KLLA0E13069g	31.02	51.22	7	7		61902.1	63094.9	74093.3	211532	165467	157659	1.00:1.02:1.20:3.42:2.67:2.55	66363.4	178219	1.00:2.69	Chr5 (1159034..1159282) [249 bp, 82 aa] {ON} conserved hypothetical protein
KLLA0E01805g	33.9	21.12	5	5	Oxidation (M)	3750.63	4412.93	4023.45	10902.6	8734.25	9489.11	1.00:1.18:1.07:2.91:2.33:2.53	4062.34	9708.66	1.00:2.39	Chr5 complement(173125..174093) [969 bp, 322 aa] {ON} similar to uniprot|P25379 Saccharomyces cerevisiae YCL064C CHA1 catabolism of hydroxy amino acids catabolic serine (threonine) dehydratase
KLLA0D13684g	32.02	71.43	15	15	Carbamidomethylation; Oxidation (M)	38190.6	38203.5	38234.4	94132.6	75106.9	74375.4	1.00:1.00:1.00:2.46:1.97:1.95	38209.5	81205	1.00:2.13	Chr4 complement(1180483..1181157) [675 bp, 224 aa] {ON} similar to uniprot|P40008 Saccharomyces cerevisiae YER004W FMP52 The authentic non-tagged protein was localized to the mitochondria
KLLA0E21297g	41.68	64.13	21	21	Carbamidomethylation; Oxidation (M)	29795	28798.5	33075.6	65701.6	70028	66301.4	1.00:0.97:1.11:2.21:2.35:2.23	30556.4	67343.7	1.00:2.20	Chr5 complement(1902420..1903919) [1500 bp, 499 aa] {ON} similar to uniprot|P38821 YHR113W Saccharomyces cerevisiae Hypothetical ORF
KLLA0B06347g	37.17	45.16	7	7		51229.8	48471.9	44549.5	103157	91412.6	99140.6	1.00:0.95:0.87:2.01:1.78:1.94	48083.7	97903.4	1.00:2.04	Chr2 (561565..562311) [747 bp, 248 aa] {ON} some similarities with uniprot|P28319 Saccharomyces cerevisiae YKL096W CWP1 Cell wall mannoprotein linked to a beta-1 3- and beta-1 6-glucan heteropolymer through a phosphodiester bond involved in cell wall organization
KLLA0B13343g	25.29	27.54	5	5	Oxidation (M)	11478.2	9979.34	11493.7	26206.9	23078.6	18589.6	1.00:0.87:1.00:2.28:2.01:1.62	10983.7	22625	1.00:2.06	Chr2 complement(1170477..1171127,1171345..1171404) [711 bp, 236 aa] {ON} similar to uniprot|P36108 Saccharomyces cerevisiae YKL002W DID4 Class E Vps protein of the ESCRT-III complex required for sorting of integral membrane proteins into lumenal vesicles of multivesicular bodies and for delivery of newly synthesized vacuolar enzymes to the vacuole involved in endocytosis
KLLA0F19371g	29.92	50	5	5	Oxidation (M)	11347.7	10125.3	9098.45	2498	2002.93	3336.3	1.00:0.89:0.80:0.22:0.18:0.29	10190.5	2612.41	1.00:0.26	Chr6 (1794714..1794956) [243 bp, 80 aa] {ON} some similarities with uniprot|Q2V2P9 Saccharomyces cerevisiae YDR119W-A Pi
KLLA0A01947g	36.43	63.51	26	26	Carbamidomethylation; Oxidation (M)	6464.96	7718.35	6910.15	28175	23474.9	21202	1.00:1.19:1.07:4.36:3.63:3.28	7031.15	24284	1.00:3.45	Chr1 (176815..178338) [1524 bp, 507 aa] {ON} similar to uniprot|P32317 YEL052W Saccharomyces cerevisiae AFG1 Putative ATPase of the CDC48/PAS1/SEC18 (AAA) family localized to mitochondria
KLLA0F19360g	22.02	31.69	8	8	Carbamidomethylation; Oxidation (M)	4421.42	2011.34	1658.57	12337	10965.7	13673.9	1.00:0.45:0.38:2.79:2.48:3.09	2697.11	12325.6	1.00:4.57	Chr6 (1792778..1793812) [1035 bp, 344 aa] {ON} highly similar to uniprot|Q02895 Saccharomyces cerevisiae YPL088W Putative aryl alcohol dehydrogenase transcription is activated by paralogous transcription factors Yrm1p and Yrr1p along with genes involved in multidrug resistance
KLLA0C00190g	26.59	16.16	2	2	Oxidation (M)	314.505	214.453	325.212	1066.16	794.443	809.853	1.00:0.68:1.03:3.39:2.53:2.58	284.723	890.152	1.00:3.13	Chr3 (10530..10829) [300 bp, 99 aa] {ON} conserved hypothetical protein
KLLA0E08339g	52.53	69.11	31	30	Carbamidomethylation; Oxidation (M)	80752.3	87742.6	82304.2	267468	245919	257549	1.00:1.09:1.02:3.31:3.05:3.19	83599.7	256979	1.00:3.07	Chr5 (750670..751779) [1110 bp, 369 aa] {ON} highly similar to uniprot|P40495 Saccharomyces cerevisiae YIL094C LYS12 Homo-isocitrate dehydrogenase an NAD-linked mitochondrial enzyme required for the fourth step in the biosynthesis of lysine in which homo- isocitrate is oxidatively decarboxylated to alpha- ketoadipate
KLLA0E22397g	35.82	70.21	27	27	Carbamidomethylation; Oxidation (M)	206779	209791	162244	634879	585849	704979	1.00:1.01:0.78:3.07:2.83:3.41	192938	641902	1.00:3.33	Chr5 (1996893..1997771) [879 bp, 292 aa] {ON} conserved hypothetical protein
KLLA0B14817g	41.61	73.28	6	6	Carbamidomethylation	9908.94	11056.9	15034.4	117298	104127	106073	1.00:1.12:1.52:11.84:10.51:10.70	12000.1	109166	1.00:9.10	Chr2 (1301705..1302100) [396 bp, 131 aa] {ON} weakly similar to uniprot|P40185 Saccharomyces cerevisiae YIL051C MMF1 Mitochondrial protein involved in maintenance of the mitochondrial genome and weakly similar to YER057C uniprot|P40037 Saccharomyces cerevisiae YER057C HMF1 Member of the p14.5 protein family with similarity to Mmf1p, functionally complements Mmf1p function when targeted to mitocho…
KLLA0F09427g	32.24	4.94	2	2		2555.29	3652.44	3421.93	453.189	429.786	688.968	1.00:1.43:1.34:0.18:0.17:0.27	3311.32	523.981	1.00:0.16	Chr6 complement(869664..871307) [1644 bp, 547 aa] {ON} weakly similar to uniprot|P25568 Saccharomyces cerevisiae YCL038C
KLLA0C16225g	43.16	64.32	10	10	Oxidation (M)	1820.54	2351.22	1409.49	72144.5	61989.9	48605.9	1.00:1.29:0.77:39.63:34.05:26.70	1948.19	60913.4	1.00:31.27	Chr3 complement(1419986..1420543) [558 bp, 185 aa] {ON} weakly similar to uniprot|Q08969 Saccharomyces cerevisiae YPL223C Hydrophilin of unknown function; stress induced (osmotic, ionic, oxidative, heat shock and heavy metals); regulated by the HOG pathway
KLLA0E10341g	34.77	55.56	17	17	Oxidation (M)	11165	9695.16	10320.2	27740.9	23135.4	22824.3	1.00:0.87:0.92:2.48:2.07:2.04	10393.4	24566.9	1.00:2.36	Chr5 complement(911148..912392) [1245 bp, 414 aa] {ON} similar to uniprot|P40087 Saccharomyces cerevisiae YER143W DDI1 DNA damage-inducible v-SNARE binding protein contains a ubiquitin-associated (UBA) domain may act as a negative regulator of constitutive exocytosis may play a role in S-phase checkpoint control
KLLA0B00187g	22.18	25.23	6	2		286.222	395.685	661.358	3939.53	2463.73	1737.44	1.00:1.38:2.31:13.76:8.61:6.07	447.755	2713.57	1.00:6.06	Chr2 (7994..8317) [324 bp, 107 aa] {ON} conserved hypothetical protein
KLLA0E16523g	27.55	46.11	13	13	Oxidation (M)	2439.08	3316.46	4926.84	16380.8	15153.6	19129.4	1.00:1.36:2.02:6.72:6.21:7.84	3737.75	16887.9	1.00:4.52	Chr5 (1470356..1471360) [1005 bp, 334 aa] {ON} similar to uniprot|P41903 Saccharomyces cerevisiae YJR019C TES1 Thioesterase peroxisomal acyl-CoA thioesterase
KLLA0F12298g	34.15	85.27	17	17	Carbamidomethylation; Oxidation (M)	80165.7	94172.4	91218.4	186776	176189	208269	1.00:1.17:1.14:2.33:2.20:2.60	88518.8	190412	1.00:2.15	Chr6 (1133900..1134574) [675 bp, 224 aa] {ON} similar to uniprot|P53981 Saccharomyces cerevisiae YNL010W Hypothetical ORF
KLLA0F13530g	42.83	63.47	39	27	Carbamidomethylation; Oxidation (M)	623814	586314	541247	179308	151851	177263	1.00:0.94:0.87:0.29:0.24:0.28	583792	169474	1.00:0.29	Chr6 (1251162..1252289) [1128 bp, 375 aa] {ON} uniprot|P49385 Kluyveromyces lactis ADH4 Alcohol dehydrogenase IV, mitochondrial precursor
KLLA0D14201g	50.45	61.23	39	38	Carbamidomethylation; Oxidation (M)	82309.4	83055.7	75963.2	366664	324312	323043	1.00:1.01:0.92:4.45:3.94:3.92	80532.8	338006	1.00:4.20	Chr4 (1213327..1215078) [1752 bp, 583 aa] {ON} similar to uniprot|P06208 Saccharomyces cerevisiae YNL104C LEU4 Alpha-isopropylmalate synthase (2- isopropylmalate synthase) the main isozyme responsible for the first step in the leucine biosynthesis pathway
KLLA0C01738g	47.75	63.45	8	8	Carbamidomethylation; Oxidation (M)	14551.1	15235.7	16697.5	58360.2	52098.6	54925.5	1.00:1.05:1.15:4.01:3.58:3.77	15494.8	55128.1	1.00:3.56	Chr3 complement(138679..139272) [594 bp, 197 aa] {ON} similar to uniprot|P14306 Saccharomyces cerevisiae YLR178C TFS1 Carboxypeptidase Y inhibitor (putative) lipid binding protein supressor of a cdc25 mutation
KLLA0B09218g	32.14	69.24	74	73	Carbamidomethylation; Oxidation (M)	43948.9	56387.8	52507.6	118394	108085	107649	1.00:1.28:1.19:2.69:2.46:2.45	50948.1	111376	1.00:2.19	Chr2 (805915..810072) [4158 bp, 1385 aa] {ON} uniprot|Q8NJ21 Kluyveromyces lactis lys2 Alpha- aminoadipate reductase
KLLA0C04037g	34.68	72.14	27	27	Carbamidomethylation; Oxidation (M)	77238.3	83443.9	96809.9	324346	279046	245086	1.00:1.08:1.25:4.20:3.61:3.17	85830.7	282826	1.00:3.30	Chr3 (367627..368889) [1263 bp, 420 aa] {ON} highly similar to uniprot|P22768 Saccharomyces cerevisiae YOL058W ARG1 Arginosuccinate synthetase catalyzes the formation of L-argininosuccinate from citrulline and L-aspartate in the arginine biosynthesis pathway potential Cdc28p substrate
KLLA0D03905g	34.63	22.62	5	4	Oxidation (M)	1416.51	1514.96	1385.47	3534.12	3828.28	4716.07	1.00:1.07:0.98:2.49:2.70:3.33	1438.98	4026.16	1.00:2.80	Chr4 complement(330128..330634) [507 bp, 168 aa] {ON} similar to uniprot|P38143 Saccharomyces cerevisiae YBR244W GPX2 Phospholipid hydroperoxide glutathione peroxidase induced by glucose starvation that protects cells from phospholipid hydroperoxides and nonphospholipid peroxides during oxidative stress
KLLA0F08525g	26.65	10.34	3	3		5139.73	4812.55	3730.57	2250.1	2073.39	2288.52	1.00:0.94:0.73:0.44:0.40:0.45	4560.95	2204.01	1.00:0.48	Chr6 complement(793929..795410) [1482 bp, 493 aa] {ON} similar to uniprot|Q08777 Saccharomyces cerevisiae YOR306C MCH5 Protein with similarity to mammalian monocarboxylate permeases which are involved in transport of monocarboxylic acids across the plasma membrane mutant is not deficient in monocarboxylate transport
KLLA0F01771g	21.86	61.36	5	5	Oxidation (M)	11972.2	15205.7	16143.8	4192.99	7328.62	4723.49	1.00:1.27:1.35:0.35:0.61:0.39	14440.6	5415.03	1.00:0.37	Chr6 complement(165000..165266) [267 bp, 88 aa] {ON} highly similar to uniprot|Q3E7B2 Saccharomyces cerevisiae YJL062W-A Hypothetical ORF
KLLA0F23155g	29.09	54.57	17	17	Oxidation (M)	18442	13266.1	19561.9	48332.4	45010.4	44823.4	1.00:0.72:1.06:2.62:2.44:2.43	17090	46055.4	1.00:2.69	Chr6 (2157146..2158429) [1284 bp, 427 aa] {ON} similar to uniprot|P22517 Saccharomyces cerevisiae YOL016C CMK2 Calmodulin-dependent protein kinase and uniprot|P27466 Saccharomyces cerevisiae YFR014C CMK1
KLLA0A11176g	36.65	64.26	41	41	Carbamidomethylation; Oxidation (M)	14190.7	14519.9	12793.5	47936.8	36869.2	40478.7	1.00:1.02:0.90:3.38:2.60:2.85	13834.7	41761.6	1.00:3.02	Chr1 complement(970974..973133) [2160 bp, 719 aa] {ON} highly similar to uniprot|P32775 Saccharomyces cerevisiae YEL011W GLC3 Glycogen branching enzyme involved in glycogen accumulation green fluorescent protein (GFP)- fusion protein localizes to the cytoplasm in a punctate pattern
KLLA0F17864g	55.01	36.16	8	8	Oxidation (M)	27819.5	29830.8	29640.6	4204.62	4344.57	4881.95	1.00:1.07:1.07:0.15:0.16:0.18	29097	4477.05	1.00:0.15	Chr6 complement(1634241..1635164) [924 bp, 307 aa] {ON} similar to uniprot|P32331 Saccharomyces cerevisiae YPR058W YMC1 Putative mitochondrial inner membrane transporter member of the mitochondrial carrier (MCF) family
KLLA0F18260g	34.31	44.25	50	16	Carbamidomethylation; Oxidation (M)	194799	186498	191571	418004	519046	410632	1.00:0.96:0.98:2.15:2.66:2.11	190956	449228	1.00:2.35	Chr6 complement(1683417..1684463) [1047 bp, 348 aa] {ON} uniprot|P49383 Kluyveromyces lactis KLLA0F18260g ADH2 Alcohol dehydrogenase 2
KLLA0D07161g	30.66	46.67	7	7	Carbamidomethylation; Oxidation (M)	84368.3	89707	106199	213032	201412	180474	1.00:1.06:1.26:2.53:2.39:2.14	93424.9	198306	1.00:2.12	Chr4 complement(612348..612890) [543 bp, 180 aa] {ON} similar to uniprot|Q03020 Saccharomyces cerevisiae YPL135W ISU1 Conserved protein of the mitochondrial matrix
KLLA0F23441g	26.4	32.81	13	13	Carbamidomethylation; Oxidation (M)	5283.53	8654.39	4825.38	20849.4	21039.5	22397.8	1.00:1.64:0.91:3.95:3.98:4.24	6254.44	21428.9	1.00:3.43	Chr6 (2191499..2192845) [1347 bp, 448 aa] {ON} conserved hypothetical protein
KLLA0C11539g	36.5	25.74	5	5	Oxidation (M)	4468.91	4954.59	4336.2	12214.8	10204.4	10508.9	1.00:1.11:0.97:2.73:2.28:2.35	5058.41	10976.1	1.00:2.17	Chr3 complement(995618..996529) [912 bp, 303 aa] {ON} some similarities with YGR161c, uniprot|Q7ZA12 Saccharomyces cerevisiae Hypothetical ORF, RTS3 SGDID:S0003393
KLLA0C01320g	31.17	37.91	9	9	Oxidation (M)	21372.2	24272	18846.2	51826.8	43893.7	49346.7	1.00:1.14:0.88:2.42:2.05:2.31	21496.8	48355.7	1.00:2.25	Chr3 (103218..104225) [1008 bp, 335 aa] {ON} similar to uniprot|P25369 Saccharomyces cerevisiae YCL034W LSB5 Protein of unknown function binds Las17p which is a homolog of human Wiskott-Aldrich Syndrome protein involved in actin patch assembly and actin polymerization
KLLA0F00440g	43.77	85.44	69	65	Carbamidomethylation; Oxidation (M)	411195	456731	365498	1.73894e+06	1.78039e+06	1.9998e+06	1.00:1.11:0.89:4.23:4.33:4.86	411142	1.83971e+06	1.00:4.47	Chr6 (31019..32587) [1569 bp, 522 aa] {ON} highly similar to uniprot|P46367 Saccharomyces cerevisiae YOR374W ALD4 Mitochondrial aldehyde dehydrogenase that utilizes NADP or NAD equally as coenzymes expression is glucose repressed
KLLA0F21736g	40.28	91.3	17	17		210931	209472	226829	475352	422736	427191	1.00:0.99:1.08:2.25:2.00:2.03	215744	441760	1.00:2.05	Chr6 complement(2022575..2022922) [348 bp, 115 aa] {ON} similar to uniprot|P38804 Saccharomyces cerevisiae YHR087W Hypothetical ORF
KLLA0F26829g	25.93	32.85	7	7		13931.2	11018.5	10355.8	25679.1	21356.4	24533.2	1.00:0.79:0.74:1.84:1.53:1.76	11768.5	23856.2	1.00:2.03	Chr6 (2477782..2478405) [624 bp, 207 aa] {ON} similar to uniprot|P35723 Saccharomyces cerevisiae YKL065C YET1 Endoplasmic reticulum transmembrane protein homolog of human BAP31 protein
KLLA0C17864g	47.2	79.12	19	18	Carbamidomethylation; Oxidation (M)	14134	14565.2	18035.5	98906	96705.7	94950.9	1.00:1.03:1.28:7.00:6.84:6.72	15578.2	96854.2	1.00:6.22	Chr3 complement(1590736..1591629) [894 bp, 297 aa] {ON} similar to uniprot|P32643 Saccharomyces cerevisiae YER175C TMT1 Trans-aconitate methyltransferase
KLLA0A03025g	39.04	30.57	13	13	Carbamidomethylation; Oxidation (M)	76503.6	71951	73805	26318.4	21303.4	20365.9	1.00:0.94:0.96:0.34:0.28:0.27	74086.5	22662.6	1.00:0.31	Chr1 (266917..268077) [1161 bp, 386 aa] {ON} similar to uniprot|P40088 Saccharomyces cerevisiae YER145C FTR1 High affinity iron permease involved in the transport of iron across the plasma membrane forms complex with Fet3p expression is regulated by iron
KLLA0A09691g	37.38	56.63	31	30	Carbamidomethylation; Oxidation (M)	24252.5	20745	24075.5	58104.5	51600.9	51941.6	1.00:0.86:0.99:2.40:2.13:2.14	23024.3	53882.3	1.00:2.34	Chr1 (849221..851305) [2085 bp, 694 aa] {ON} similar to uniprot|P53326 YGR266W Saccharomyces cerevisiae probably contains a single transmembrane span
KLLA0D08811g	51.02	80.42	13	13	Carbamidomethylation; Oxidation (M)	17046.1	20457.6	19672.6	165133	141794	152606	1.00:1.20:1.15:9.69:8.32:8.95	19058.8	153178	1.00:8.04	Chr4 complement(744046..744615) [570 bp, 189 aa] {ON} similar to uniprot|P40892 Saccharomyces cerevisiae YJL218W Hypothetical ORF
KLLA0C15125g	33.96	63.49	34	34	Carbamidomethylation; Oxidation (M)	70444.9	75848.2	84019.1	158585	164045	143655	1.00:1.08:1.19:2.25:2.33:2.04	76770.8	155428	1.00:2.02	Chr3 (1316235..1318316) [2082 bp, 693 aa] {ON} highly similar to uniprot|P49367 Saccharomyces cerevisiae YDR234W LYS4 Homoaconitase catalyzes the conversion of homocitrate to homoisocitrate which is a step in the lysine biosynthesis pathway
KLLA0F10813g	46.35	45.25	14	14	Carbamidomethylation; Oxidation (M)	5686.02	6868.51	6540.13	39504.2	33508.1	39530.7	1.00:1.21:1.15:6.95:5.89:6.95	6364.89	37514.3	1.00:5.89	Chr6 complement(993942..995270) [1329 bp, 442 aa] {ON} similar to uniprot|P53095 Saccharomyces cerevisiae YGL196W Hypothetical ORF
KLLA0A02607g	47.59	90.42	94	90	Oxidation (M)	3.69722e+06	3.74842e+06	3.69911e+06	172741	112562	115734	1.00:1.01:1.00:0.05:0.03:0.03	3.71492e+06	133773	1.00:0.04	Chr1 complement(231111..232115) [1005 bp, 334 aa] {ON} highly similar to uniprot|P15019 Saccharomyces cerevisiae YLR354C TAL1 Transaldolase enzyme in the pentose phosphate pathway
KLLA0C10692g	24.33	11.15	5	5		1959.88	1816.25	1603.53	4442.97	3161.62	4593.3	1.00:0.93:0.82:2.27:1.61:2.34	1793.22	4065.96	1.00:2.27	Chr3 complement(916718..918280) [1563 bp, 520 aa] {ON} weakly similar to uniprot|P21147 Saccharomyces cerevisiae YGL055W OLE1 Fatty acid desaturase required for monounsaturated fatty acid synthesis and for normal distribution of mitochondria
KLLA0F02970g	21.15	28.95	9	9	Oxidation (M)	7681.68	7761.32	7818.36	3981.57	1947.63	2770.94	1.00:1.01:1.02:0.52:0.25:0.36	7753.78	2900.05	1.00:0.37	Chr6 complement(276288..277772) [1485 bp, 494 aa] {ON} uniprot|P26375 Kluyveromyces lactis KLLA0F02970g BAF1 Transcription factor BAF1
KLLA0F10065g	47.38	80.58	65	64	Carbamidomethylation; Oxidation (M)	47189.7	50360.1	43329.1	179398	167866	189731	1.00:1.07:0.92:3.80:3.56:4.02	46959.7	178998	1.00:3.81	Chr6 complement(931989..934694) [2706 bp, 901 aa] {ON} highly similar to uniprot|P06738 Saccharomyces cerevisiae YPR160W GPH1 Non-essential glycogen phosphorylase required for the mobilization of glycogen activity is regulated by cyclic AMP-mediated phosphorylation expression is regulated by stress-response elements and by the HOG MAP kinase pathway
KLLA0A09933g	39.56	57.36	13	13	Oxidation (M)	28755.4	30756.3	29668.6	107132	85515.1	86942	1.00:1.07:1.03:3.73:2.97:3.02	29726.8	93196.4	1.00:3.14	Chr1 complement(872665..873258) [594 bp, 197 aa] {ON} similar to uniprot|Q03559 Saccharomyces cerevisiae YMR295C Protein of unknown function
KLLA0F18150g	20.43	24.24	4	4	Oxidation (M)	3280.95	4612.8	5373.98	1763.08	990.849	1666.76	1.00:1.41:1.64:0.54:0.30:0.51	4422.58	1473.56	1.00:0.33	Chr6 (1664428..1665123) [696 bp, 231 aa] {ON} some similarities with uniprot|Q07821 Saccharomyces cerevisiae YLL027W ISA1 Mitochondrial matrix protein involved in biogenesis of the iron-sulfur (Fe/S) cluster of Fe/S proteins isa1 deletion causes loss of mitochondrial DNA and respiratory deficiency depletion reduces growth on nonfermentable carbon sources
KLLA0E15577g	34.79	34.95	3	3		847.445	957.855	847.945	2581.63	2012.76	2262.46	1.00:1.13:1.00:3.05:2.38:2.67	884.415	2285.62	1.00:2.58	Chr5 (1396270..1396581) [312 bp, 103 aa] {ON} conserved hypothetical protein
KLLA0F09933g	31.84	51.09	28	27	Carbamidomethylation; Oxidation (M)	2961.42	3846.04	1533.31	36491.8	34926	40438	1.00:1.30:0.52:12.32:11.79:13.65	2780.26	37285.3	1.00:13.41	Chr6 (918014..920224) [2211 bp, 736 aa] {ON} similar to uniprot|P13711 Saccharomyces cerevisiae YGL205W POX1 Fatty-acyl coenzyme A oxidase involved in the fatty acid beta-oxidation pathway localized to the peroxisomal matrix
KLLA0B02563g	46.79	4.21	3	2	Oxidation (M)	0	0	0	304.89	576.597	247.667	-:-:-:64.00:64.00:64.00	0	376.385	-:64.00	Chr2 complement(222951..225377) [2427 bp, 808 aa] {ON} similar to uniprot|P34230 Saccharomyces cerevisiae YKL188C PXA2 Homolog of the human adrenoleukodystrophy transporter forms a heterodimer with Pxa1p of two half ATP- binding cassette transporters in the peroxisome membrane peroxisomal ABC transporter 2
KLLA0A04521g	28.35	3.09	1	1		234.557	296.043	315.284	727.23	685.503	585.54	1.00:1.26:1.34:3.10:2.92:2.50	281.961	666.091	1.00:2.36	Chr1 complement(405802..406581) [780 bp, 259 aa] {ON} conserved hypothetical protein
KLLA0B07447g	26.98	30.55	5	5	Carbamidomethylation; Oxidation (M)	3382.86	6935.23	3854.36	28185.2	26576.8	44618.3	1.00:2.05:1.14:8.33:7.86:13.19	4724.15	33126.8	1.00:7.01	Chr2 complement(643757..644584) [828 bp, 275 aa] {ON} similar to uniprot|P47001 Saccharomyces cerevisiae YJL158C CIS3 cik1 suppressor Protein with homology to Hsp150p and Pir1p Pir2p and Pir3p
KLLA0E00309g	27.26	14.54	4	4	Oxidation (M)	0	214.721	375.012	3085.91	3357.23	4247.22	-:64.00:64.00:64.00:64.00:64.00	294.867	3563.45	1.00:12.08	Chr5 (17100..18608) [1509 bp, 502 aa] {ON} conserved hypothetical protein
KLLA0E06777g	28.65	31.33	6	6		5616.61	5967.72	4194.85	12171.7	14111.4	13269.4	1.00:1.06:0.75:2.17:2.51:2.36	5343.35	13184.1	1.00:2.47	Chr5 (616703..617452) [750 bp, 249 aa] {ON} similar to uniprot|P38172 Saccharomyces cerevisiae YBL095W Hypothetical ORF
KLLA0E06645g	22.39	28.16	24	23	Carbamidomethylation; Oxidation (M)	4712.62	6061.47	6277.4	11132.6	14027.2	18481.6	1.00:1.29:1.33:2.36:2.98:3.92	5683.83	14547.1	1.00:2.56	Chr5 complement(598212..601655) [3444 bp, 1147 aa] {ON} similar to uniprot|P48016 Saccharomyces cerevisiae YPR026W ATH1 Vacuolar acid trehalase required for trehalose utilization
KLLA0D11660g	41.28	68.69	34	33	Carbamidomethylation; Oxidation (M)	53114.7	39165.4	35256	392149	348769	410678	1.00:0.74:0.66:7.38:6.57:7.73	42586.1	383865	1.00:9.01	Chr4 (996785..998320) [1536 bp, 511 aa] {ON} highly similar to uniprot|P15202 Saccharomyces cerevisiae YDR256C CTA1 Catalase A breaks down hydrogen peroxide in the peroxisomal matrix formed by acyl-CoA oxidase (Pox1p) during fatty acid beta-oxidation
KLLA0C07040g	42.68	1.75	1	1		1280.29	1143.81	1080.16	386.201	363.316	409.716	1.00:0.89:0.84:0.30:0.28:0.32	1168.09	386.411	1.00:0.33	Chr3 (608643..610190) [1548 bp, 515 aa] {ON} similar to uniprot|Q04991 Saccharomyces cerevisiae YMR221C FMP42 The authentic non-tagged protein was localized to the mitochondria
KLLA0F00682g	39.47	51.79	4	4	Carbamidomethylation	858.723	1101.23	1031.53	12741.4	8725.97	8426.53	1.00:1.28:1.20:14.84:10.16:9.81	997.16	9964.64	1.00:9.99	Chr6 complement(58631..59137) [507 bp, 168 aa] {ON} conserved hypothetical protein
KLLA0D05907g	29.05	53.92	10	10	Oxidation (M)	1599.56	1930.2	977.353	7648.3	8302.1	10182.7	1.00:1.21:0.61:4.78:5.19:6.37	1502.37	8711.03	1.00:5.80	Chr4 complement(505826..506707) [882 bp, 293 aa] {ON} similar to uniprot|P34251 Saccharomyces cerevisiae YKL107W Hypothetical ORF
KLLA0D07117g	46.11	83.03	18	18	Oxidation (M)	11608.5	11061.3	9648.54	43413.1	39734.9	41478.9	1.00:0.95:0.83:3.74:3.42:3.57	10772.8	41542.3	1.00:3.86	Chr4 complement(609913..610569) [657 bp, 218 aa] {ON} conserved hypothetical protein
KLLA0C13728g	46.19	54.33	12	10	Oxidation (M)	20948.8	21060.9	20944.2	47351.5	43195.7	42531.5	1.00:1.01:1.00:2.26:2.06:2.03	20984.7	44359.6	1.00:2.11	Chr3 (1173329..1173955) [627 bp, 208 aa] {ON} highly similar to uniprot|P36017 Saccharomyces cerevisiae YOR089C VPS21 Rab5-like GTPase involved in vacuolar protein sorting and endocytosis post vesicle internalization geranylgeranylated geranylgeranylation required for membrane association
KLLA0B13112g	30.88	33.84	15	15	Carbamidomethylation; Oxidation (M)	4738.55	4693.28	5896.77	13592	11040.8	13402.8	1.00:0.99:1.24:2.87:2.33:2.83	5109.53	12678.5	1.00:2.48	Chr2 complement(1146006..1148198) [2193 bp, 730 aa] {ON} similar to uniprot|P23561 Saccharomyces cerevisiae YLR362W STE11 Signal transducing MEK kinase involved in pheromone response and pseudohyphal/invasive growth pathways where it phosphorylates Ste7p and the high osmolarity response pathway via phosphorylation of Pbs2p regulated by Ste20p and Ste50p
KLLA0C08547g	24.91	22.33	9	9		14795.8	12105.6	13563.9	6632.72	4943.36	7058.57	1.00:0.82:0.92:0.45:0.33:0.48	13488.5	6211.55	1.00:0.46	Chr3 (749737..751284) [1548 bp, 515 aa] {ON} highly similar to uniprot|P25382 Saccharomyces cerevisiae YCR072C Protein required for cell viability,
KLLA0F22242g	25.36	78.9	10	10	Carbamidomethylation; Oxidation (M)	16403.9	17583.8	21650.9	54011.9	40118.1	38915.8	1.00:1.07:1.32:3.29:2.45:2.37	18546.2	44348.6	1.00:2.39	Chr6 complement(2079462..2080118) [657 bp, 218 aa] {ON} similar to uniprot|P53184 Saccharomyces cerevisiae YGL037C PNC1 NAD( ) salvage pathway gene pyrazinamidase and nicotinamidase
KLLA0F03256g	32.35	72.63	16	16	Carbamidomethylation; Oxidation (M)	41230.8	45518.9	52344.4	102355	96887.4	92501.6	1.00:1.10:1.27:2.48:2.35:2.24	46364.7	97248	1.00:2.10	Chr6 (306731..307588) [858 bp, 285 aa] {ON} highly similar to uniprot|P47137 Saccharomyces cerevisiae YJR096W
KLLA0D06611g	38.82	25.69	13	13	Carbamidomethylation; Oxidation (M)	2898.63	2558.27	2922.36	7490.88	6408.73	7200.83	1.00:0.88:1.01:2.58:2.21:2.48	2793.09	7033.48	1.00:2.52	Chr4 (565742..568453) [2712 bp, 903 aa] {ON} similar to uniprot|P29461 Saccharomyces cerevisiae YOR208W PTP2 Phosphotyrosine-specific protein phosphatase involved in the inactivation of mitogen-activated protein kinase (MAPK) during osmolarity sensing dephosporylates Hog1p MAPK and regulates its localization localized to the nucleus
KLLA0F05775g	54.23	87.7	32	32		116739	124045	119123	448717	428559	403164	1.00:1.06:1.02:3.84:3.67:3.45	119969	426814	1.00:3.56	Chr6 (560270..561199) [930 bp, 309 aa] {ON} highly similar to uniprot|Q07551 Saccharomyces cerevisiae YDL124W NADPH-dependent alpha-keto amide reductase reduces aromatic alpha-keto amides aliphatic alpha-keto esters and aromatic alpha-keto esters
KLLA0E13905g	43.43	59.79	31	31	Carbamidomethylation; Oxidation (M)	4938.13	8240.48	7256.86	159591	152217	132982	1.00:1.67:1.47:32.32:30.82:26.93	6811.82	148263	1.00:21.77	Chr5 (1231826..1233544) [1719 bp, 572 aa] {ON} similar to uniprot|Q12031 Saccharomyces cerevisiae YPR006C ICL2 2-methylisocitrate lyase of the mitochondrial matrix functions in the methylcitrate cycle to catalyze the conversion of 2-methylisocitrate to succinate and pyruvate ICL2 transcription is repressed by glucose and induced by ethanol
KLLA0C09218g	49.92	67.63	28	28	Carbamidomethylation; Oxidation (M)	100212	117151	129442	1.03074e+06	1.01199e+06	952754	1.00:1.17:1.29:10.29:10.10:9.51	115602	998492	1.00:8.64	Chr3 complement(802178..802699) [522 bp, 173 aa] {ON} similar to uniprot|Q8PPU9 Xanthomonas axonopodis pv XAC0586 Hypothetical protein XAC0586
KLLA0D00187g	22.18	18.49	6	2		286.222	395.685	661.358	3939.53	2463.73	1737.44	1.00:1.38:2.31:13.76:8.61:6.07	447.755	2713.57	1.00:6.06	Chr4 (7837..8277) [441 bp, 146 aa] {ON} no similarity
KLLA0B04521g	49.54	8.1	1	1		401.857	420.877	216.244	0	0	0	1.00:1.05:0.54:0.00:0.00:0.00	346.326	0	1.00:0.00	Chr2 (406174..406806) [633 bp, 210 aa] {ON} similar to uniprot|Q03629 Saccharomyces cerevisiae YML079W Uncharacterized protein with structural resemblance to plant storage and ligand binding proteins (canavalin glycinin auxin binding protein) and also to some plant and bacterial enzymes (epimerase germin)
KLLA0F12056g	62.48	70.36	26	23	Carbamidomethylation; Oxidation (M)	17633.5	18021.8	18046.4	102331	94643.4	104075	1.00:1.02:1.02:5.80:5.37:5.90	17990.5	100350	1.00:5.58	Chr6 complement(1109801..1110886) [1086 bp, 361 aa] {ON} similar to uniprot|P36156 Saccharomyces cerevisiae YKR076W
KLLA0D01331g	24.17	3.57	1	1		232.965	307.083	326.099	653.693	622.9	887.111	1.00:1.32:1.40:2.81:2.67:3.81	288.716	721.235	1.00:2.50	Chr4 (117469..118395) [927 bp, 308 aa] {ON} similar to uniprot|Q12442 Saccharomyces cerevisiae YOL002C IZH2 Membrane protein involved in zinc metabolism member of the four-protein IZH family direct target of the Zap1p transcription factor expression induced by zinc deficiency and fatty acids deletion increases sensitivity to elevated zinc
KLLA0E19559g	30.68	7.5	1	1		878.971	980.056	938.074	2468.99	2060.27	1841.54	1.00:1.12:1.07:2.81:2.34:2.10	932.367	2123.6	1.00:2.28	Chr5 (1737862..1738464) [603 bp, 200 aa] {ON} some similarities with uniprot|Q05777 Saccharomyces cerevisiae YLR194C Hypothetical ORF
KLLA0F21164g	43.08	14.76	6	6		26067.6	25482.1	27919.4	69262.3	60620.5	63470.5	1.00:0.98:1.07:2.66:2.33:2.43	26489.7	64451.1	1.00:2.43	Chr6 complement(1973018..1974280) [1263 bp, 420 aa] {ON} conserved hypothetical protein
KLLA0A00154g	45.9	18.49	5	1		0	0	0	495.785	206.816	417.262	-:-:-:64.00:64.00:64.00	0	373.288	-:64.00	Chr1 (8139..8579) [441 bp, 146 aa] {ON} conserved hypothetical protein
KLLA0B14795g	37.14	1.08	1	1		236.59	403.287	347.4	2594.36	2619.61	2574.14	1.00:1.70:1.47:10.97:11.07:10.88	329.092	2596.04	1.00:7.89	Chr2 (1299429..1301099) [1671 bp, 556 aa] {ON} similar to uniprot|P00175 Saccharomyces cerevisiae YML054C CYB2 Cytochrome b2 (L-lactate cytochrome-c oxidoreductase) component of the mitochondrial intermembrane space required for lactate utilization expression is repressed by glucose and anaerobic conditions
KLLA0C00220g	44.5	1.6	1	1		0	0	0	655.026	483.521	1457.99	-:-:-:64.00:64.00:64.00	0	865.511	-:64.00	Chr3 (13632..15506) [1875 bp, 624 aa] {ON} similar to uniprot|P38724 Saccharomyces cerevisiae YHL047C ARN2 Transporter member of the ARN family of transporters that specifically recognize siderophore-iron chelates responsible for uptake of iron bound to the siderophore triacetylfusarinine C
KLLA0B06413g	24.57	50.15	9	9		3065.18	1366.76	1959.05	11211.4	9469.15	8138.7	1.00:0.45:0.64:3.66:3.09:2.66	2293.7	10364.2	1.00:4.52	Chr2 (566429..567424) [996 bp, 331 aa] {ON} weakly similar to uniprot|P23493 Saccharomyces cerevisiae YKL093W MBR1 Protein involved in mitochondrial functions and stress response
KLLA0E08867g	44.22	64.47	6	6		54480.9	61447.5	61585	145683	138464	138753	1.00:1.13:1.13:2.67:2.54:2.55	59171.1	140967	1.00:2.38	Chr5 (789275..789505) [231 bp, 76 aa] {ON} similar to uniprot|P01095 Saccharomyces cerevisiae YNL015W PBI2 Cytosolic inhibitor of vacuolar proteinase B required for efficient vacuole inheritance with thioredoxin forms protein complex LMA1 which assists in priming SNARE molecules and promotes vacuole fusion
KLLA0C01562g	26.27	63.27	11	11	Carbamidomethylation	61119.8	53056.1	68646.4	165385	122995	127591	1.00:0.87:1.12:2.71:2.01:2.09	60940.8	138811	1.00:2.28	Chr3 complement(120691..121281) [591 bp, 196 aa] {ON} highly similar to uniprot|Q8NIM8 Saccharomyces cerevisiae YCL026C- B Hypothetical ORF and similar to YCL026c-A
KLLA0C16511g	26.96	21.58	4	4	Oxidation (M)	787.888	1349.63	966.105	4113.85	3273.78	3257.28	1.00:1.71:1.23:5.22:4.16:4.13	1034.54	3548.3	1.00:3.43	Chr3 (1447602..1448327) [726 bp, 241 aa] {ON} similar to uniprot|Q04170 Saccharomyces cerevisiae YDR391C Hypothetical ORF
KLLA0E19295g	25.48	9.23	2	2		1788.23	1378.33	0	281.185	382.784	259.436	1.00:0.77:0.00:0.16:0.21:0.15	1583.28	307.802	1.00:0.19	Chr5 (1720040..1721050) [1011 bp, 336 aa] {ON} some similarities with YGL081w
KLLA0E01211g	43.32	61.13	18	18	Carbamidomethylation; Oxidation (M)	35099.3	40606.7	38924.1	141287	119967	126881	1.00:1.16:1.11:4.03:3.42:3.61	38210	129378	1.00:3.39	Chr5 (126280..127347) [1068 bp, 355 aa] {ON} highly similar to uniprot|P09201 Saccharomyces cerevisiae YLR377C FBP1 Fructose-1 6-bisphosphatase key regulatory enzyme in the gluconeogenesis pathway required for glucose metabolism
KLLA0D19580g	30.27	10.21	5	5		3962.47	4559.16	3030.27	1357.75	1308.68	1262.61	1.00:1.15:0.76:0.34:0.33:0.32	3850.64	1386.57	1.00:0.36	Chr4 (1650584..1652848) [2265 bp, 754 aa] {ON} weakly similar to uniprot|Q07732 Saccharomyces cerevisiae YDL239C ADY3 Protein required for spore wall formation thought to mediate assembly of a Don1p- containing structure at the leading edge of the prospore membrane via interaction with spindle pole body components potentially phosphorylated by Cdc28p
KLLA0D00253g	40.51	18.75	11	11	Carbamidomethylation; Oxidation (M)	2119.76	2147.66	2025.16	29119.2	24076.9	17495	1.00:1.01:0.96:13.74:11.36:8.25	2097.53	23563.7	1.00:11.23	Chr4 (12804..14534) [1731 bp, 576 aa] {ON} highly similar to uniprot|Q9Y845 Kluyveromyces lactis mal21 Maltose permease
KLLA0E15093g	33.21	47.5	5	5	Oxidation (M)	7703.61	9377.24	8384.72	2589.99	3318.89	2483.4	1.00:1.22:1.09:0.34:0.43:0.32	8488.52	2797.43	1.00:0.33	Chr5 complement(1345930..1346412) [483 bp, 160 aa] {ON} similar to uniprot|P47019 Saccharomyces cerevisiae YJL122W Hypothetical ORF
KLLA0C03762g	28.14	11.76	2	2		2146.43	2126.58	1773.47	4528.41	3892.84	5226.82	1.00:0.99:0.83:2.11:1.81:2.44	2015.49	4549.36	1.00:2.26	Chr3 (342637..343557) [921 bp, 306 aa] {ON} similar to uniprot|Q12010 YOL092W Saccharomyces cerevisiae Hypothetical ORF
KLLA0E21627g	46.38	82.37	25	25	Carbamidomethylation; Oxidation (M)	94232.1	91473.7	95731.6	236684	214696	243116	1.00:0.97:1.02:2.51:2.28:2.58	94001.6	231499	1.00:2.46	Chr5 complement(1929294..1930283) [990 bp, 329 aa] {ON} highly similar to uniprot|P38715 Saccharomyces cerevisiae YHR104W GRE3 Aldose reductase involved in methylglyoxal d-xylose and arabinose metabolism stress induced (osmotic ionic oxidative heat shock starvation and heavy metals) regulated by the HOG pathway
KLLA0E14213g	60.62	66.35	44	43	Carbamidomethylation; Oxidation (M)	10568.5	10034.6	12216.2	438835	386963	433382	1.00:0.95:1.16:41.52:36.61:41.01	10939.8	419727	1.00:38.37	Chr5 complement(1257304..1258902) [1599 bp, 532 aa] {ON} highly similar to uniprot|Q12428 Saccharomyces cerevisiae YPR002W PDH1 Mitochondrial protein that participates in respiration induced by diauxic shift homologous to E. coli PrpD may take part in the conversion of 2-methylcitrate to 2-methylisocitrate
KLLA0B08019g	29.08	8.31	2	2		3650.56	4296.79	2728.72	1130.29	1218.61	1077.35	1.00:1.18:0.75:0.31:0.33:0.30	3558.69	1142.08	1.00:0.32	Chr2 (707312..708253) [942 bp, 313 aa] {ON} uniprot|P78990 Kluyveromyces lactis KLLA0B08019g COX18 Inner membrane protein COX18 mitochondrial precursor
KLLA0B12650g	32.48	88.19	21	21	Oxidation (M)	17383.1	6740.65	6352.49	293059	243374	231171	1.00:0.39:0.37:16.86:14.00:13.30	10158.7	255868	1.00:25.19	Chr2 complement(1104366..1104749) [384 bp, 127 aa] {ON} similar to uniprot|Q04438 Saccharomyces cerevisiae YMR107W SPG4 Protein required for survival at high temperature during stationary phase; not required for growth on nonfermentable carbon sources
KLLA0F09790g	29.2	69.14	8	8		55687.4	67840	57137.6	152780	135406	190850	1.00:1.22:1.03:2.74:2.43:3.43	60221.7	159679	1.00:2.65	Chr6 complement(901211..901738) [528 bp, 175 aa] {ON} conserved hypothetical protein
KLLA0D00704g	32.12	18.57	18	3	Carbamidomethylation	60154.2	76435.6	85562.5	208076	205573	229875	1.00:1.27:1.42:3.46:3.42:3.82	74050.8	214508	1.00:2.90	Chr4 (66841..67554) [714 bp, 237 aa] {ON} highly similar to uniprot|Q04432 Saccharomyces cerevisiae YDR533C
KLLA0D00231g	55.05	94.07	85	85	Carbamidomethylation; Oxidation (M)	18044.9	21969.2	16372.2	1.24176e+06	1.22932e+06	1.54926e+06	1.00:1.22:0.91:64.00:64.00:64.00	18795.5	1.34011e+06	1.00:64.00	Chr4 complement(9854..11626) [1773 bp, 590 aa] {ON} uniprot|Q9Y844 Kluyveromyces lactis mal22 Maltase,
KLLA0D07480g	30.83	49.88	20	20	Oxidation (M)	34881.6	30633.7	33816.6	76071.1	61058.8	63914.4	1.00:0.88:0.97:2.18:1.75:1.83	33110.6	67014.8	1.00:2.02	Chr4 (641278..642525) [1248 bp, 415 aa] {ON} similar to uniprot|P35844 YPL145C Saccharomyces cerevisiae KES1 Member of the oxysterol binding protein family which includes seven yeast homologs involved in negative regulation of Sec14p-dependent Golgi complex secretory functions
KLLA0F05654g	44.75	10.93	3	3		864.081	918.09	934.161	2121.91	1916.4	1965.66	1.00:1.06:1.08:2.46:2.22:2.27	905.444	2001.32	1.00:2.21	Chr6 (552056..552991) [936 bp, 311 aa] {ON} weakly similar to uniprot|P25693 Saccharomyces cerevisiae YDL127W PCL2 G1 cyclin associates with Pho85p cyclin-dependent kinase (Cdk) to contribute to entry into the mitotic cell cycle essential for cell morphogenesis localizes to sites of polarized cell growth
KLLA0F10879g	45.4	56.68	19	18	Carbamidomethylation; Oxidation (M)	2566.97	3425.72	2556.81	42838.5	38685.9	33155.1	1.00:1.33:1.00:16.69:15.07:12.92	2849.84	38226.5	1.00:13.41	Chr6 complement(1001626..1002840) [1215 bp, 404 aa] {ON} similar to uniprot|P27796 Saccharomyces cerevisiae YIL160C POT1 3-ketoacyl-CoA thiolase with broad chain length specificity cleaves 3-ketoacyl-CoA into acyl-CoA and acetyl-CoA during beta-oxidation of fatty acids
KLLA0E00177g	45.9	18.49	5	1		0	0	0	495.785	206.816	417.262	-:-:-:64.00:64.00:64.00	0	373.288	-:64.00	Chr5 (8041..8481) [441 bp, 146 aa] {ON} no similarity
KLLA0C05324g	46.65	44.52	12	12	Carbamidomethylation; Oxidation (M)	1628.78	1465.15	1956.58	13929.3	13570.1	15512.8	1.00:0.90:1.20:8.55:8.33:9.52	1683.5	14337.4	1.00:8.52	Chr3 (478376..479665) [1290 bp, 429 aa] {ON} uniprot|Q12628 Kluyveromyces lactis KLLA0C05324g Glucan 1 3-beta-glucosidase precursor
KLLA0F20878g	37.81	45	13	13	Oxidation (M)	934.297	1146.91	1041.68	10733	8400.45	6583.55	1.00:1.23:1.11:11.49:8.99:7.05	1040.96	8572.34	1.00:8.24	Chr6 complement(1947379..1948821) [1443 bp, 480 aa] {ON} no similarity
KLLA0A10527g	31.74	21.98	3	3		2659.06	2502.22	1757.11	9124.97	8038.27	7964.09	1.00:0.94:0.66:3.43:3.02:3.00	2771.78	8375.77	1.00:3.02	Chr1 complement(919456..920004) [549 bp, 182 aa] {ON} similar to uniprot|P38231 Saccharomyces cerevisiae YBR047W FMP23 The authentic non-tagged protein was localized to the mitochondria
KLLA0E03147g	34.04	28.37	14	14	Oxidation (M)	2302.83	2951.91	2843.93	7115.99	6878.66	8098.58	1.00:1.28:1.23:3.09:2.99:3.52	2699.56	7364.41	1.00:2.73	Chr5 complement(290622..292358) [1737 bp, 578 aa] {ON} weakly similar to uniprot|Q12212 Saccharomyces cerevisiae YOR137C SIA1 Suppressor of eIF5A High-copy suppressor of temperature-sensitive tif51A-1
KLLA0E18283g	36.73	75.66	18	18	Carbamidomethylation; Oxidation (M)	16624.9	16334.1	19182	38431.1	37011.3	42035.6	1.00:0.98:1.15:2.31:2.23:2.53	17380.3	39159.3	1.00:2.25	Chr5 (1629714..1630394) [681 bp, 226 aa] {ON} similar to uniprot|Q04304 Saccharomyces cerevisiae YMR090W Hypothetical ORF
KLLA0A10461g	20.77	29.89	5	5		1345.7	2258.49	2455.98	5064.35	4581.08	5463.4	1.00:1.68:1.83:3.76:3.40:4.06	2107.64	5036.27	1.00:2.39	Chr1 (916547..917332) [786 bp, 261 aa] {ON} similar to uniprot|P36087 Saccharomyces cerevisiae YKL070W
KLLA0D11110g	44.79	69.25	30	29	Carbamidomethylation; Oxidation (M)	20690.6	18621.9	22293.9	72720.2	67978.3	66270.9	1.00:0.90:1.08:3.51:3.29:3.20	20535.4	68989.8	1.00:3.36	Chr4 (948248..949840) [1593 bp, 530 aa] {ON} similar to uniprot|P38840 Saccharomyces cerevisiae YHR137W ARO9 Aromatic aminotransferase catalyzes the first step of tryptophan phenylalanine and tyrosine catabolism
KLLA0E01057g	48.15	45.34	3	3	Carbamidomethylation	1890.95	1350.38	1540.54	24953.1	21388.5	23622.1	1.00:0.71:0.81:13.20:11.31:12.49	1593.96	23321.3	1.00:14.63	Chr5 complement(116315..116800) [486 bp, 161 aa] {ON} some similarities with uniprot|Q01589 Saccharomyces cerevisiae YDR077w SED1 abundant cell surface glycoprotein
KLLA0C18744g	42.91	83.82	42	42	Carbamidomethylation; Oxidation (M)	93361.9	104597	78371.1	539793	487176	568799	1.00:1.12:0.84:5.78:5.22:6.09	92110.1	531923	1.00:5.77	Chr3 complement(1663510..1664847) [1338 bp, 445 aa] {ON} highly similar to uniprot|P38999 YNR050C Saccharomyces cerevisiae LYS9 Saccharopine dehydrogenase (NADP L- glutamate-forming)
KLLA0E03873g	33.78	49.09	10	9	Carbamidomethylation; Oxidation (M)	19445.7	23633.4	23784.3	81687.5	61694.7	79591.5	1.00:1.22:1.22:4.20:3.17:4.09	22454	74324.6	1.00:3.31	Chr5 complement(354700..355362) [663 bp, 220 aa] {ON} similar to uniprot|Q06449 Saccharomyces cerevisiae YPR154W PIN3 Protein that induces appearance of [PIN ] prion when overproduced
KLLA0D19492g	37.21	17.94	7	7	Oxidation (M)	1702.74	1501.36	1328.42	5187.86	4556.65	4431.86	1.00:0.88:0.78:3.05:2.68:2.60	1510.84	4725.46	1.00:3.13	Chr4 (1643703..1645193) [1491 bp, 496 aa] {ON} similar to uniprot|Q07729 Saccharomyces cerevisiae YDL238C GUD1 Guanine deaminase a catabolic enzyme of the guanine salvage pathway producing xanthine and ammonia from guanine activity is low in exponentially-growing cultures but expression is increased in post-diauxic and stationary-phase cultures
KLLA0B04158g	24.01	72.56	17	17	Carbamidomethylation; Oxidation (M)	76642.5	69613.6	76069	44474.3	35031.8	29668.8	1.00:0.91:0.99:0.58:0.46:0.39	74108.4	36391.7	1.00:0.49	Chr2 complement(376098..376745) [648 bp, 215 aa] {ON} highly similar to uniprot|P47165 Saccharomyces cerevisiae YJR133W XPT1 Xanthine Phosphoribosyl Transferase
KLLA0F10417g	31.06	10.26	3	3	Oxidation (M)	12725.5	14078.2	9769.23	3025.4	2187.8	3189.03	1.00:1.11:0.77:0.24:0.17:0.25	12191	2800.74	1.00:0.23	Chr6 (961004..962527) [1524 bp, 507 aa] {ON} similar to uniprot|P38140 Saccharomyces cerevisiae YBR239C Hypothetical ORF
KLLA0D12716g	25.78	8.74	5	5	Oxidation (M)	5481.17	5616.6	4459.53	2145.81	1294.65	1311.63	1.00:1.02:0.81:0.39:0.24:0.24	5185.77	1779.98	1.00:0.34	Chr4 complement(1084062..1085849) [1788 bp, 595 aa] {ON} similar to uniprot|P39709 Saccharomyces cerevisiae YAL067C SEO1 Putative permease member of the allantoate transporter subfamily of the major facilitator superfamily mutation confers resistance to ethionine sulfoxide
KLLA0E04049g	43.65	18.51	7	7	Carbamidomethylation; Oxidation (M)	24926	26179.1	25615.4	60372.2	53370	54436.7	1.00:1.05:1.03:2.42:2.14:2.18	25573.5	56059.6	1.00:2.19	Chr5 (366535..368304) [1770 bp, 589 aa] {ON} similar to uniprot|P12630 Saccharomyces cerevisiae YIL015W BAR1 Aspartyl protease secreted into the periplasmic space of mating type a cells, cleaves and inactivates alpha factor allowing cells to recover from alpha-factor-induced cell cycle arrest and to YLR121C uniprot|Q12303 Saccharomyces cerevisiae YLR121C YPS3 Aspartic protease, attached to the pl…
KLLA0F00726g	31.42	32.02	13	13	Oxidation (M)	4278.05	6246.22	4859.95	17513.1	14701.5	17719.6	1.00:1.46:1.14:4.09:3.44:4.14	5128.07	16644.8	1.00:3.25	Chr6 (62828..64123) [1296 bp, 431 aa] {ON} similar to uniprot|Q6B2A9 Saccharomyces cerevisiae YPL112C PEX25 Peripheral peroxisomal membrane peroxin required for the regulation of peroxisome size and maintenance recruits GTPase Rho1p to peroxisomes induced by oleate interacts with homologous protein Pex27p
KLLA0C18887g	35.13	78.29	30	30	Carbamidomethylation; Oxidation (M)	213323	220858	232515	489678	438305	407036	1.00:1.04:1.09:2.30:2.05:1.91	222232	445006	1.00:2.00	Chr3 (1675383..1676435) [1053 bp, 350 aa] {ON} similar to uniprot|Q04869 Saccharomyces cerevisiae YMR315W Hypothetical ORF
KLLA0D19965g	22.18	18.49	6	2		286.222	395.685	661.358	3939.53	2463.73	1737.44	1.00:1.38:2.31:13.76:8.61:6.07	447.755	2713.57	1.00:6.06	Chr4 complement(1706982..1707422) [441 bp, 146 aa] {ON} conserved hypothetical protein
KLLA0B05423g	45.34	51.27	7	7	Oxidation (M)	10142.5	9941.48	10624.5	22401.2	20320.6	21125.2	1.00:0.98:1.05:2.21:2.00:2.08	10236.2	21282.3	1.00:2.08	Chr2 (483167..483643) [477 bp, 158 aa] {ON} weakly similar to uniprot|O13577 Saccharomyces cerevisiae YLR437C
KLLA0F27995g	25.21	29.02	10	10	Oxidation (M)	5526.27	6579.99	4596.67	16108.7	15111.1	24703.3	1.00:1.19:0.83:2.91:2.73:4.47	5567.64	18641	1.00:3.35	Chr6 (2586722..2587954) [1233 bp, 410 aa] {ON} conserved hypothetical protein
KLLA0A00979g	23.59	28.57	9	9	Oxidation (M)	4060.51	4194.97	7291.64	16107.1	17334.8	24568.7	1.00:1.03:1.80:3.97:4.27:6.05	5182.37	19336.9	1.00:3.73	Chr1 complement(92561..93592) [1032 bp, 343 aa] {ON} some similarities with uniprot|P38152 Saccharomyces cerevisiae YBR291C CTP1 Mitochondrial inner membrane citrate transporter, member of the mitochondrial carrier family
KLLA0F18370g	36.52	53.07	8	8	Carbamidomethylation	14476.5	16601.5	17501.2	60079.2	51279.7	46672.5	1.00:1.15:1.21:4.15:3.54:3.22	16193.1	52677.2	1.00:3.25	Chr6 (1692172..1692711) [540 bp, 179 aa] {ON} conserved hypothetical protein
KLLA0A03333g	48.99	74.54	63	60	Carbamidomethylation; Oxidation (M)	30378.3	35234.5	32581	544294	396305	458991	1.00:1.16:1.07:17.92:13.05:15.11	32731.3	466530	1.00:14.25	Chr1 complement(297542..299665) [2124 bp, 707 aa] {ON} highly similar to uniprot|Q01574 Saccharomyces cerevisiae YAL054C ACS1 Acetyl-coA synthetase isoform expressed during growth on nonfermentable carbon sources and under aerobic conditions
KLLA0C01386g	24.02	64.75	15	15	Carbamidomethylation; Oxidation (M)	8249.25	7955.09	10053.2	25273	19876.4	16604.2	1.00:0.96:1.22:3.06:2.41:2.01	8752.5	20584.5	1.00:2.35	Chr3 (105812..106699) [888 bp, 295 aa] {ON} similar to uniprot|P25344 Saccharomyces cerevisiae YCL032W STE50 Protein involved in mating response invasive/filamentous growth and osmotolerance acts as an adaptor that links G protein-associated Cdc42p-Ste20p complex to the effector Ste11p to modulate signal transduction
KLLA0D19957g	41.62	93.68	19	19	Oxidation (M)	11030.2	9120.82	20402.5	1.09867e+06	1059629	853395	1.00:0.83:1.85:64.00:64.00:64.00	13517.8	1.0039e+06	1.00:64.00	Chr4 (1705967..1706491) [525 bp, 174 aa] {ON} some similarities with uniprot|Q08295 Saccharomyces cerevisiae YOL157C Hypothetical ORF
KLLA0A06556g	30.47	35.84	8	8	Oxidation (M)	14811.2	21062.4	25939.6	89586.2	89325.4	82581.2	1.00:1.42:1.75:6.05:6.03:5.58	20604.4	87164.3	1.00:4.23	Chr1 complement(593187..594386) [1200 bp, 399 aa] {ON} similar to uniprot|P46992 Saccharomyces cerevisiae YJL171C
KLLA0C06886g	31.92	75.16	9	9	Carbamidomethylation; Oxidation (M)	18366.9	18737.5	21504.5	73866.4	54591.2	53262.7	1.00:1.02:1.17:4.02:2.97:2.90	19536.3	60573.4	1.00:3.10	Chr3 complement(599236..599709) [474 bp, 157 aa] {ON} similar to uniprot|Q12305 Saccharomyces cerevisiae YOR285W Hypothetical ORF
KLLA0E10935g	21.78	52.92	12	12	Oxidation (M)	4040.33	1960.1	2163.39	9980.7	9293.23	7654.04	1.00:0.49:0.54:2.47:2.30:1.89	2721.27	8975.99	1.00:3.30	Chr5 complement(960404..961330) [927 bp, 308 aa] {ON} similar to uniprot|P78609 Pichia jadinii Uricase
KLLA0A10549g	28.99	72.8	23	23	Oxidation (M)	33558.2	39660.6	36562.8	78514.2	73931	99141.4	1.00:1.18:1.09:2.34:2.20:2.95	36593.9	83862.2	1.00:2.29	Chr1 (921022..922083) [1062 bp, 353 aa] {ON} highly similar to uniprot|P38230 Saccharomyces cerevisiae YBR046C
KLLA0A11198g	31.19	36.63	7	7	Oxidation (M)	4047.06	5395.16	5888.87	15665.9	14092.5	15175.4	1.00:1.33:1.46:3.87:3.48:3.75	5110.37	14977.9	1.00:2.93	Chr1 complement(973755..974358,974525..974529) [609 bp, 202 aa] {ON} similar to uniprot|P28263 Saccharomyces cerevisiae YEL012W UBC8 Ubiquitin-conjugating enzyme that negatively regulates gluconeogenesis by mediating the glucose-induced ubiquitination of fructose-1,6-bisphosphatase (FBPase); cytoplasmic enzyme that catalyzes the ubiquitination of histones in vitro
KLLA0D13310g	22.28	30.51	17	17	Oxidation (M)	71715.5	60125.3	64571.6	40672.3	27722.8	28097.8	1.00:0.84:0.90:0.57:0.39:0.39	65470.8	32164.3	1.00:0.49	Chr4 complement(1143027..1144730) [1704 bp, 567 aa] {ON} uniprot|P18631 Kluyveromyces lactis RAG1 Low- affinity glucose transporter
KLLA0B05995g	42.68	35.1	16	16	Oxidation (M)	1621.18	1477.47	1493.87	5099.86	4740.26	5832.62	1.00:0.91:0.92:3.15:2.92:3.60	1675.39	5224.25	1.00:3.12	Chr2 (535752..537224) [1473 bp, 490 aa] {ON} conserved hypothetical protein
KLLA0D12100g	64.11	22.43	6	6		1262.19	1872.64	1425.02	0	0	0	1.00:1.48:1.13:0.00:0.00:0.00	1519.95	0	1.00:0.00	Chr4 complement(1031728..1033161) [1434 bp, 477 aa] {ON} similar to uniprot|Q12505 Saccharomyces cerevisiae YPL026C SKS1 multicopy suppressor of snf3 and grr1 mutants serine/threonine protein kinase homologous to Ran1p,
KLLA0C11143g	24.53	65.67	12	11	Carbamidomethylation	28404.6	30034.5	10497.3	183778	155761	207228	1.00:1.06:0.37:6.47:5.48:7.30	23080.3	182256	1.00:7.90	Chr3 (956474..957280) [807 bp, 268 aa] {ON} similar to uniprot|P38773 Saccharomyces cerevisiae and to YHR044C uniprot|P38774 Saccharomyces cerevisiae DOG1 2- deoxyglucose-6-phosphate phosphatase
KLLA0D15521g	32.07	29.69	5	5	Oxidation (M)	788.606	1253.18	1038.59	4765.01	4002.19	5276.93	1.00:1.59:1.32:6.04:5.08:6.69	1026.79	4681.38	1.00:4.56	Chr4 (1311601..1312371) [771 bp, 256 aa] {ON} similar to uniprot|P32573 Saccharomyces cerevisiae YNL202W SPS19 late sporulation specific gene which may function during spore wall formation; peroxisomal 2,4- dienoyl-CoA reductase
KLLA0D05929g	41.24	73.35	22	22	Carbamidomethylation	145420	161734	165714	318518	325532	311231	1.00:1.11:1.14:2.19:2.24:2.14	157623	318427	1.00:2.02	Chr4 (507555..508784) [1230 bp, 409 aa] {ON} highly similar to uniprot|P07267 Saccharomyces cerevisiae YPL154C PEP4 Vacuolar aspartyl protease (proteinase A) required for the posttranslational precursor maturation of vacuolar proteinases synthesized as a zymogen self-activates
KLLA0D14553g	33.55	48.1	14	14	Carbamidomethylation; Oxidation (M)	2829.7	5564.27	3246.81	33177.8	33024	34132.7	1.00:1.97:1.15:11.72:11.67:12.06	3880.26	33444.9	1.00:8.62	Chr4 (1234322..1235584) [1263 bp, 420 aa] {ON} similar to uniprot|P23180 Saccharomyces cerevisiae YHL021C FMP12 The authentic non-tagged protein was localized to the mitochondria
KLLA0C12859g	29	61.35	28	27	Carbamidomethylation; Oxidation (M)	109657	149832	144216	339224	293638	337257	1.00:1.37:1.32:3.09:2.68:3.08	134568	323373	1.00:2.40	Chr3 complement(1088553..1089890) [1338 bp, 445 aa] {ON} similar to uniprot|Q04371 Saccharomyces cerevisiae YMR027W High level expression reduced Ty3 Transposition,
KLLA0F22880g	54.11	1.2	1	1		0	0	0	365.975	212.729	256.36	-:-:-:64.00:64.00:64.00	0	278.354	-:64.00	Chr6 (2123577..2127071) [3495 bp, 1164 aa] {ON} some similarities with uniprot|P12351 Saccharomyces cerevisiae YLR256W HAP1
KLLA0D18326g	57.02	3.18	1	1		236.222	326.289	375.955	0	0	0	1.00:1.38:1.59:0.00:0.00:0.00	312.822	0	1.00:0.00	Chr4 complement(1546370..1547221) [852 bp, 283 aa] {ON} uniprot|Q6CQB7 Kluyveromyces lactis KLLA0D18326g ATC1 Protein ATC1/LIC4
KLLA0E12915g	30.41	21.87	12	12	Oxidation (M)	56100	49970.6	45141.3	13938.8	15915	20253.7	1.00:0.89:0.80:0.25:0.28:0.36	50404	16702.5	1.00:0.33	Chr5 complement(1142167..1144131) [1965 bp, 654 aa] {ON} similar to uniprot|P32901 Saccharomyces cerevisiae YKR093W PTR2 Functions in transport of small peptides into the cell Peptide transporter
KLLA0B11319g	49.9	48.17	14	14	Carbamidomethylation	5583.26	5837.43	5002.57	34538.2	30235.1	30290	1.00:1.05:0.90:6.19:5.42:5.43	5626.53	31687.8	1.00:5.63	Chr2 (988293..989360) [1068 bp, 355 aa] {ON} similar to uniprot|Q06497 Saccharomyces cerevisiae YPR128C ANT1 Peroxisomal adenine nucleotide transporter involved in beta-oxidation of medium-chain fatty acid required for peroxisome proliferation
KLLA0C18117g	32.6	47.3	3	3	Oxidation (M)	4202.53	2495.68	1825.09	47026.2	48107.2	32671	1.00:0.59:0.43:11.19:11.45:7.77	2841.1	42601.4	1.00:14.99	Chr3 (1605788..1606012) [225 bp, 74 aa] {ON} similar to uniprot|Q06177 Saccharomyces cerevisiae YLR327C RBF9 Hypothetical ORF
KLLA0F23914g	26.06	60.9	25	25	Carbamidomethylation; Oxidation (M)	7494.31	16205.6	15425.2	66724.4	64569.9	75162.6	1.00:2.16:2.06:8.90:8.62:10.03	13041.7	68818.9	1.00:5.28	Chr6 complement(2232014..2233681) [1668 bp, 555 aa] {ON} highly similar to uniprot|P30952 Saccharomyces cerevisiae YNL117W MLS1 Malate synthase enzyme of the glyoxylate cycle involved in utilization of non- fermentable carbon sources expression is subject to carbon catabolite repression localizes in peroxisomes during growth in oleic acid medium
KLLA0F23353g	27.28	28.11	4	4	Carbamidomethylation	5397.19	7865.94	7287.79	2358.8	2234.74	1623.14	1.00:1.46:1.35:0.44:0.41:0.30	6850.31	2072.23	1.00:0.30	Chr6 complement(2178959..2179804) [846 bp, 281 aa] {ON} uniprot|Q92242 Kluyveromyces lactis SCK1 Multicopy supressor of caseine kinase 1 mutation and weakly similar to uniprot|P33122 Saccharomyces cerevisiae YOR344C TYE7 may be involved in glycolytic gene expression TYE7 a 33 kDa serine-rich protein is a potential member of the basic region/helix-loop-helix/leucine-zipper protein family
KLLA0B00264g	40.51	18.75	11	11	Carbamidomethylation; Oxidation (M)	2119.76	2147.66	2025.16	29119.2	24076.9	17495	1.00:1.01:0.96:13.74:11.36:8.25	2097.53	23563.7	1.00:11.23	Chr2 (12844..14574) [1731 bp, 576 aa] {ON} uniprot|Q9Y845 Kluyveromyces lactis mal21 Maltose permease
KLLA0F20548g	32.15	81.14	31	31	Carbamidomethylation; Oxidation (M)	65527.6	88408.6	62842.7	213361	216896	247775	1.00:1.35:0.96:3.26:3.31:3.78	72259.7	226011	1.00:3.13	Chr6 (1907637..1909055) [1419 bp, 472 aa] {ON} highly similar to uniprot|P17649 Saccharomyces cerevisiae YGR019W UGA1 Gamma-aminobutyrate (GABA) transaminase (4-aminobutyrate aminotransferase) involved in the 4-aminobutyrate and glutamate degradation pathways required for normal oxidative stress tolerance and nitrogen utilization
KLLA0F26873g	27.01	72.54	15	15	Carbamidomethylation; Oxidation (M)	16301.5	17080.8	11520.4	37715.2	34820.6	38750.6	1.00:1.05:0.71:2.31:2.14:2.38	14967.5	37095.4	1.00:2.48	Chr6 (2480009..2480743) [735 bp, 244 aa] {ON} some similarities with uniprot|P54000 Saccharomyces cerevisiae YMR039C SUB1 Suppressor of TFIIB mutations transcriptional coactivator
KLLA0A11110g	30.82	1.81	1	1		1083.92	1410.18	1083.25	512.551	529.038	541.747	1.00:1.30:1.00:0.47:0.49:0.50	1192.45	527.779	1.00:0.44	Chr1 (964084..965739) [1656 bp, 551 aa] {ON} uniprot|P49374 Kluyveromyces lactis KLLA0A11110g HGT1 High-affinity glucose transporter
KLLA0D12474g	28.19	17.63	5	5		512.318	746.012	841.696	2601.69	2538.05	3568.7	1.00:1.46:1.64:5.08:4.95:6.97	980.091	2902.81	1.00:2.96	Chr4 complement(1058158..1059096) [939 bp, 312 aa] {ON} similar to uniprot|P32339 Saccharomyces cerevisiae YLR205C HMX1 ER localized, heme-binding peroxidase involved in the degradation of heme
KLLA0B00473g	32.59	14.22	7	4	Oxidation (M)	11994.5	11318.9	9913.06	3133.61	2628.88	3855.53	1.00:0.94:0.83:0.26:0.22:0.32	11075.5	3280.18	1.00:0.30	Chr2 complement(35614..36861) [1248 bp, 415 aa] {ON} conserved hypothetical protein
KLLA0E03521g	26.85	58.21	4	4	Oxidation (M)	5378.3	5233.89	4326.12	1972.06	2196.01	2654.69	1.00:0.97:0.80:0.37:0.41:0.49	4979.44	2274.25	1.00:0.46	Chr5 complement(319500..319904) [405 bp, 134 aa] {ON} some similarities with uniprot|Q03323 Saccharomyces cerevisiae YDR469W SDC1 Subunit of the COMPASS complex, which methylates histone H3 on lysine 4 and is required in transcriptional silencing near telomeres;
KLLA0C18238g	28.6	34.41	11	11	Oxidation (M)	6159.01	5450.27	5150.07	15063.7	12600.6	11011.8	1.00:0.88:0.84:2.45:2.05:1.79	5586.45	12892.1	1.00:2.31	Chr3 complement(1611376..1612956) [1581 bp, 526 aa] {ON} similar to uniprot|Q06169 Saccharomyces cerevisiae YLR324W PEX30 Peroxisomal integral membrane protein involved in negative regulation of peroxisome number partially functionally redundant with Pex31p genetic interactions suggest action at a step downstream of steps mediated by Pex28p and Pex29p
KLLA0B09064g	60.41	52.94	79	41	Oxidation (M)	783757	750366	721627	2783206	2.72976e+06	2.69797e+06	1.00:0.96:0.92:3.55:3.48:3.44	751917	2.73698e+06	1.00:3.64	Chr2 complement(792849..793973) [1125 bp, 374 aa] {ON} uniprot|P49384 Kluyveromyces lactis KLLA0B09064g ADH3 Alcohol dehydrogenase III mitochondrial precursor
KLLA0A03201g	45.66	34.13	6	6	Carbamidomethylation	4389.02	5317.07	5299.8	21922.5	20412.8	21801.6	1.00:1.21:1.21:4.99:4.65:4.97	5001.96	21378.9	1.00:4.27	Chr1 complement(287031..288167) [1137 bp, 378 aa] {ON} some similarities with uniprot|Q04951 Saccharomyces cerevisiae YMR305C
KLLA0A03289g	63.28	12.04	3	3	Oxidation (M)	0	0	0	906.036	733.793	618.017	-:-:-:64.00:64.00:64.00	0	752.615	-:64.00	Chr1 complement(294825..295898) [1074 bp, 357 aa] {ON} weakly similar to uniprot|P47177 Saccharomyces cerevisiae YJR149W
KLLA0E11639g	34.92	26.17	7	7	Oxidation (M)	8687.39	10287.7	8506.93	3032.87	2209.42	2554.79	1.00:1.18:0.98:0.35:0.25:0.29	9160.68	2599.03	1.00:0.28	Chr5 (1028781..1029998) [1218 bp, 405 aa] {ON} similar to uniprot|Q75C51 Ashbya gossypii ACR066C ACR066Cp and weakly similar to YOR101W uniprot|P01119 Saccharomyces cerevisiae YOR101W RAS1 GTPase involved in G- protein signaling in the adenylate cyclase activating pathway plays a role in cell proliferation localized to the plasma membrane homolog of mammalian RAS proto- oncogenes
KLLA0F08954g	46.44	76.57	21	19	Carbamidomethylation; Oxidation (M)	10993.6	12183.9	14530.8	80716.8	81558.3	78424.8	1.00:1.11:1.32:7.34:7.42:7.13	12569.4	80233.3	1.00:6.38	Chr6 complement(831232..832335) [1104 bp, 367 aa] {ON} similar to uniprot|P43567 Saccharomyces cerevisiae YFL030W
KLLA0B11033g	45.48	2.43	1	1		1542.73	1509.44	1547.8	334.947	257.313	300.856	1.00:0.98:1.00:0.22:0.17:0.20	1533.32	297.705	1.00:0.19	Chr2 (966275..967636) [1362 bp, 453 aa] {ON} similar to uniprot|P53390 Saccharomyces cerevisiae YPR138C MEP3 Ammonium permease of high capacity and low affinity belongs to a ubiquitous family of cytoplasmic membrane proteins that transport only ammonium (NH4+) expression is under the nitrogen catabolite repression regulation ammonia permease or uniprot|P40260 Saccharomyces cerevisiae YGR121C MEP1
KLLA0F08107g	25.56	28.57	6	6		5469.74	5229.83	3697.88	12087.3	13403.1	17625.8	1.00:0.96:0.68:2.21:2.45:3.22	4799.15	14372.1	1.00:2.99	Chr6 (761242..761748) [507 bp, 168 aa] {ON} some similarities with uniprot|P18411 Saccharomyces cerevisiae YAL008W FUN14 Mitochondrial protein of unknown function
KLLA0A03223g	37.03	4.14	3	3	Oxidation (M)	248.501	291.432	260.482	850.658	904.97	712.132	1.00:1.17:1.05:3.42:3.64:2.87	266.805	822.587	1.00:3.08	Chr1 (290002..292035) [2034 bp, 677 aa] {ON} similar to uniprot|P39932 Saccharomyces cerevisiae YDR536W STL1 Glycerol proton symporter of the plasma membrane, subject to glucose-induced inactivation, strongly but transiently induced when cells are subjected to osmotic shock
KLLA0C06072g	25.51	39.53	9	9		36298.3	27023.9	35177.5	78179.3	68657.2	61936.7	1.00:0.74:0.97:2.15:1.89:1.71	32833.2	69591.1	1.00:2.12	Chr3 complement(534152..534913) [762 bp, 253 aa] {ON} similar to uniprot|Q03673 Saccharomyces cerevisiae YMR003W
KLLA0C10362g	22.27	41.06	14	13	Oxidation (M)	16037.4	13132.3	15854	8642.67	7784.79	5848.46	1.00:0.82:0.99:0.54:0.49:0.36	15007.9	7425.31	1.00:0.49	Chr3 complement(888123..889703) [1581 bp, 526 aa] {ON} similar to uniprot|Q66RD8 Saccharomyces cerevisiae YDR299W BFR2 Essential protein possibly involved in secretion multicopy suppressor of sensitivity to Brefeldin A
KLLA0D02640g	59.33	43.29	25	24	Carbamidomethylation; Oxidation (M)	17868.4	17857.1	16567.6	92942.2	87812.3	85963.8	1.00:1.00:0.93:5.20:4.91:4.81	17431	88906.1	1.00:5.10	Chr4 complement(225482..227251) [1770 bp, 589 aa] {ON} similar to uniprot|P00175 Saccharomyces cerevisiae YML054C CYB2 Cytochrome b2 (L-lactate cytochrome-c oxidoreductase) component of the mitochondrial intermembrane space required for lactate utilization expression is repressed by glucose and anaerobic conditions
KLLA0C14993g	44.6	77.74	17	17	Carbamidomethylation; Oxidation (M)	39786.9	43061.2	37204.1	179036	156949	149307	1.00:1.08:0.94:4.50:3.94:3.75	40017.4	161764	1.00:4.04	Chr3 complement(1306550..1307509) [960 bp, 319 aa] {ON} conserved hypothetical protein
KLLA0D08690g	52.68	67.33	8	8	Carbamidomethylation; Oxidation (M)	4447.61	3948.4	4505.19	22152.5	20322.1	20871.8	1.00:0.89:1.01:4.98:4.57:4.69	4300.4	21115.4	1.00:4.91	Chr4 complement(738466..738918) [453 bp, 150 aa] {ON} highly similar to uniprot|Q07648 Saccharomyces cerevisiae YDL219W DTD1 D-Tyr-tRNA(Tyr) deacylase functions in protein translation may affect nonsense suppression via alteration of the protein synthesis machinery ubiquitous among eukaryotes
KLLA0C17985g	64.33	2.53	1	1		391.283	313.875	287.971	0	0	0	1.00:0.80:0.74:0.00:0.00:0.00	331.043	0	1.00:0.00	Chr3 complement(1596320..1599046) [2727 bp, 908 aa] {ON} some similarities with uniprot|P32334 Saccharomyces cerevisiae YGR014W MSB2 Mucin family member at the head of the Cdc42p- and MAP kinase-dependent filamentous growth signaling pathway also functions as an osmosensor in parallel to the Sho1p-mediated pathway potential Cdc28p substrate
KLLA0E08537g	35.22	16.45	7	6		1294.11	1255.66	1251.58	2731.55	2858	2334.35	1.00:0.97:0.97:2.11:2.21:1.80	1267.12	2641.3	1.00:2.08	Chr5 complement(764998..766404) [1407 bp, 468 aa] {ON} similar to uniprot|P40492 Saccharomyces cerevisiae YIL097W FYV10 Protein of unknown function required for survival upon exposure to K1 killer toxin involved in proteasome-dependent catabolite inactivation of fructose-1 6-bisphosphatase contains CTLH domain
KLLA0E13817g	66.61	75.37	52	52	Carbamidomethylation; Oxidation (M)	2093.25	2481.19	2266.82	94562.2	93187.3	98268	1.00:1.19:1.08:45.17:44.52:46.95	2535.04	95339.1	1.00:37.61	Chr5 (1219430..1222099) [2670 bp, 889 aa] {ON} highly similar to uniprot|Q02207 Saccharomyces cerevisiae YKR009C FOX2 Multifunctional enzyme of the peroxisomal fatty acid beta-oxidation pathway has 3- hydroxyacyl-CoA dehydrogenase and enoyl-CoA hydratase activities
KLLA0D05621g	39.75	35.33	4	4	Carbamidomethylation	14008	14105.4	14711.5	5200.1	4322.41	4070.41	1.00:1.01:1.05:0.37:0.31:0.29	14275	4530.97	1.00:0.32	Chr4 complement(486879..487382) [504 bp, 167 aa] {ON} similar to uniprot|Q08004 Saccharomyces cerevisiae YLR074C BUD20 Protein involved in bud-site selection diploid mutants display a random budding pattern instead of the wild-type bipolar pattern
KLLA0C04169g	26.72	26.16	17	16	Oxidation (M)	2654.92	1380.17	3230.18	16819.9	14564.5	13361.8	1.00:0.52:1.22:6.34:5.49:5.03	2421.76	14915.4	1.00:6.16	Chr3 complement(381543..383621) [2079 bp, 692 aa] {ON} similar to uniprot|P80235 YAR035W Saccharomyces cerevisiae YAT1 Outer carnitine acetyltransferase mitochondrial
KLLA0F00220g	45.9	18.49	5	1		0	0	0	495.785	206.816	417.262	-:-:-:64.00:64.00:64.00	0	373.288	-:64.00	Chr6 (7833..8273) [441 bp, 146 aa] {ON} no similarity
KLLA0F22792g	33.71	35.83	3	3	Oxidation (M)	6008.81	7811.27	8286.82	28034.9	23249.5	23962.8	1.00:1.30:1.38:4.67:3.87:3.99	7368.97	25082.4	1.00:3.40	Chr6 (2118783..2119145) [363 bp, 120 aa] {ON} some similarities with uniprot|Q04814 Saccharomyces cerevisiae YMR252C Hypothetical ORF
KLLA0A02475g	45.23	55.5	23	23	Carbamidomethylation; Oxidation (M)	13110.6	15976.8	12939.9	76020.5	72252.8	66903.9	1.00:1.22:0.99:5.80:5.51:5.10	14009.1	71725.7	1.00:5.12	Chr1 complement(216566..217687) [1122 bp, 373 aa] {ON} similar to uniprot|Q9HGY3 Candida boidinii DAO1 D- amino acid oxidase
KLLA0C16027g	26.46	12.77	1	1	Oxidation (M)	502.21	844.216	1029.75	3447.01	3220.63	3799.88	1.00:1.68:2.05:6.86:6.41:7.57	792.058	3489.17	1.00:4.41	Chr3 (1398915..1399481) [567 bp, 188 aa] {ON} weakly similar to uniprot|Q99395 Saccharomyces cerevisiae YPL229W Hypothetical ORF
KLLA0B11704g	56.28	34.37	15	15	Oxidation (M)	5199.88	4937.35	5166.04	11004.8	11220.2	10826	1.00:0.95:0.99:2.12:2.16:2.08	5101.09	11017	1.00:2.16	Chr2 complement(1026886..1029105) [2220 bp, 739 aa] {ON} similar to uniprot|P40566 Saccharomyces cerevisiae YIR007W
KLLA0B12694g	42.64	83.1	41	41	Carbamidomethylation; Oxidation (M)	121051	127166	120251	303059	270889	314870	1.00:1.05:0.99:2.50:2.24:2.60	122823	296273	1.00:2.41	Chr2 (1107696..1109402) [1707 bp, 568 aa] {ON} highly similar to uniprot|P37012 Saccharomyces cerevisiae YMR105C PGM2 Phosphoglucomutase catalyzes the conversion from glucose-1-phosphate to glucose-6-phosphate which is a key step in hexose metabolism functions as the acceptor for a Glc-phosphotransferase and to YKL127W uniprot|P33401 Saccharomyces cerevisiae YKL127W PGM1 Phosphoglucomutase, minor…
KLLA0E23849g	24.65	6.14	2	2		920.555	1223.09	826.027	449.169	438.978	489.704	1.00:1.33:0.90:0.49:0.48:0.53	989.89	459.284	1.00:0.46	Chr5 (2119396..2120718) [1323 bp, 440 aa] {ON} similar to uniprot|Q02825 Saccharomyces cerevisiae YPL083C SEN54 Subunit of the tRNA splicing endonuclease which is composed of Sen2p Sen15p Sen34p and Sen54p
KLLA0B04818g	21.7	50.61	6	6	Oxidation (M)	7954.31	8229.53	12634.4	20438.9	21486.7	19521.8	1.00:1.03:1.59:2.57:2.70:2.45	9769.96	20482.4	1.00:2.10	Chr2 complement(438908..439402) [495 bp, 164 aa] {ON} conserved hypothetical protein
KLLA0B00242g	55.05	94.07	85	85	Carbamidomethylation; Oxidation (M)	18044.9	21969.2	16372.2	1.24176e+06	1.22932e+06	1.54926e+06	1.00:1.22:0.91:64.00:64.00:64.00	18795.5	1.34011e+06	1.00:64.00	Chr2 complement(9894..11666) [1773 bp, 590 aa] {ON} similar to uniprot|Q08295 Saccharomyces cerevisiae YOL157C
KLLA0F25938g	48.39	42.42	6	6	Oxidation (M)	3963.15	4558.53	4139.94	22930.9	19443.9	20689.1	1.00:1.15:1.04:5.79:4.91:5.22	4220.54	21021.3	1.00:4.98	Chr6 (2408281..2408679) [399 bp, 132 aa] {ON} similar to uniprot|P36077 Saccharomyces cerevisiae YKL086W SRX1 Sulfiredoxin contributes to oxidative stress resistance by reducing cysteine-sulfinic acid groups in the peroxiredoxins Tsa1p and Ahp1p that are formed upon exposure to oxidants conserved in higher eukaryotes
KLLA0B14729g	43.47	8.07	2	2		234.41	294.339	317.762	2126.53	1817.73	1931.57	1.00:1.26:1.36:9.07:7.75:8.24	282.17	1958.61	1.00:6.94	Chr2 complement(1293568..1294983) [1416 bp, 471 aa] {ON} weakly similar to uniprot|P18544 Saccharomyces cerevisiae YOL140W ARG8 Acetylornithine aminotransferase catalyzes the fourth step in the biosynthesis of the arginine precursor ornithine
KLLA0C06743g	27.77	21.44	11	10	Carbamidomethylation; Oxidation (M)	5734.33	6378.75	5289.95	1364.27	1653.92	2289.59	1.00:1.11:0.92:0.24:0.29:0.40	5801.01	1955.61	1.00:0.34	Chr3 complement(590585..592126) [1542 bp, 513 aa] {ON} similar to uniprot|P21595 Saccharomyces cerevisiae YDR402C DIT2 Sporulation-specific enzyme required for spore wall maturation involved in the production of a soluble LL-dityrosine-containing precursor of the spore wall homologous to cytochrome P-450s
KLLA0B07557g	28.9	72.25	21	21	Carbamidomethylation; Oxidation (M)	32598.8	45845.7	47239.4	117098	107656	128721	1.00:1.41:1.45:3.59:3.30:3.95	41894.6	117825	1.00:2.81	Chr2 (657789..658829) [1041 bp, 346 aa] {ON} similar to uniprot|P00431 Saccharomyces cerevisiae YKR066C CCP1 Mitochondrial cytochrome-c peroxidase degrades reactive oxygen species in mitochondria involved in the response to oxidative stress
KLLA0C13431g	54.49	60.06	18	18	Carbamidomethylation; Oxidation (M)	12284.2	15351.9	13306.7	296743	267306	323644	1.00:1.25:1.08:24.16:21.76:26.35	13790.6	295898	1.00:21.46	Chr3 (1145919..1146905) [987 bp, 328 aa] {ON} similar to uniprot|Q12289 Saccharomyces cerevisiae YOR100C CRC1 Mitochondrial inner membrane carnitine transporter required for carnitine-dependent transport of acetyl-CoA from peroxisomes to mitochondria during fatty acid beta- oxidation
KLLA0F19041g	53.53	45.87	29	29	Carbamidomethylation; Oxidation (M)	11753	12477.1	13260.5	76724.1	67309	72539.4	1.00:1.06:1.13:6.53:5.73:6.17	12496.9	72190.9	1.00:5.78	Chr6 complement(1753543..1755834) [2292 bp, 763 aa] {ON} similar to uniprot|Q04585 Saccharomyces cerevisiae YDR109C Hypothetical ORF
KLLA0B04224g	24.87	15.41	3	3		1454.41	1944.12	1800.83	3772.08	3033.32	3772.31	1.00:1.34:1.24:2.59:2.09:2.59	1733.12	3525.9	1.00:2.03	Chr2 complement(382676..383515) [840 bp, 279 aa] {ON} conserved hypothetical protein
KLLA0E02707g	45.35	56.74	29	29	Carbamidomethylation; Oxidation (M)	101456	104938	111952	47129.7	45074.7	42728.9	1.00:1.03:1.10:0.46:0.44:0.42	106115	44977.8	1.00:0.42	Chr5 (251220..253115) [1896 bp, 631 aa] {ON} similar to uniprot|Q06408 Saccharomyces cerevisiae YDR380W ARO10 Phenylpyruvate decarboxylase catalyzes decarboxylation of phenylpyruvate to phenylacetaldehyde which is the first specific step in the Ehrlich pathway
KLLA0E07877g	39.44	67.38	51	51	Oxidation (M)	92274.9	80364.9	90642	343829	312072	269230	1.00:0.87:0.98:3.73:3.38:2.92	87760.6	308377	1.00:3.51	Chr5 complement(705849..707534) [1686 bp, 561 aa] {ON} weakly similar to uniprot|P16547 Saccharomyces cerevisiae YIL136W OM45 Protein of unknown function major constituent of the mitochondrial outer membrane located on the outer (cytosolic) face of the outer membrane
KLLA0B11902g	28.61	56.97	25	24	Carbamidomethylation; Oxidation (M)	22846.7	28488.6	31045.7	66151	61988.8	56329.9	1.00:1.25:1.36:2.90:2.71:2.47	27460.3	61489.9	1.00:2.24	Chr2 (1041657..1043144) [1488 bp, 495 aa] {ON} uniprot|Q9P8P0 Kluyveromyces lactis MPK1 MAP kinase
KLLA0D11308g	40.74	33.03	13	13	Oxidation (M)	2784.08	2390.55	2396.45	5982.26	5732.35	5823.3	1.00:0.86:0.86:2.15:2.06:2.09	2523.69	5845.97	1.00:2.32	Chr4 complement(967169..968806) [1638 bp, 545 aa] {ON} similar to uniprot|O94493 Schizosaccharomyces pombe SPCC417 SPCC417.12 protein
KLLA0F12672g	22.83	38.39	6	6	Oxidation (M)	2917.19	2730.38	1987.03	6684.63	5279.92	5081.75	1.00:0.94:0.68:2.29:1.81:1.74	2544.87	5682.1	1.00:2.23	Chr6 (1174064..1174699) [636 bp, 211 aa] {ON} similar to uniprot|P40084 Saccharomyces cerevisiae YER139C Hypothetical ORF
KLLA0E15005g	32.41	18.2	7	7		1519.36	1390.31	1840.5	6543.31	4877.74	6863.44	1.00:0.92:1.21:4.31:3.21:4.52	1583.39	6094.83	1.00:3.85	Chr5 complement(1339324..1341024) [1701 bp, 566 aa] {ON} similar to uniprot|P27614 Saccharomyces cerevisiae YJL172W CPS1 Vacuolar carboxypeptidase yscS expression is induced under low-nitrogen conditions
KLLA0E19933g	30.55	40.65	15	15	Oxidation (M)	14903.4	16387.3	14079.4	4062.14	3859.17	5808.27	1.00:1.10:0.94:0.27:0.26:0.39	15123.4	4576.53	1.00:0.30	Chr5 complement(1774534..1776285) [1752 bp, 583 aa] {ON} some similarities with uniprot|P40059 Saccharomyces cerevisiae YER088C DOT6 Protein of unknown function involved in telomeric gene silencing and filamentation
KLLA0E15137g	47.07	73.64	9	9	Carbamidomethylation; Oxidation (M)	4201.9	5409.03	4897.83	32236.2	29128.9	30819.6	1.00:1.29:1.17:7.67:6.93:7.33	4836.26	30728.3	1.00:6.35	Chr5 complement(1348350..1348739) [390 bp, 129 aa] {ON} similar to uniprot|P36141 Saccharomyces cerevisiae YKR049C FMP46 The authentic non-tagged protein was localized to the mitochondria
KLLA0E05391g	30.99	53.14	24	24	Carbamidomethylation; Oxidation (M)	11117.6	14284.7	12822	33722	29497.5	38785.5	1.00:1.28:1.15:3.03:2.65:3.49	12882.7	34001.7	1.00:2.64	Chr5 (483509..485374) [1866 bp, 621 aa] {ON} similar to uniprot|Q07379 Saccharomyces cerevisiae YDL057W Hypothetical ORF
KLLA0C00594g	30.81	13.92	2	2		2087.99	1420.18	1753.93	4951.13	4766.5	5444.93	1.00:0.68:0.84:2.37:2.28:2.61	1898.36	5054.19	1.00:2.66	Chr3 complement(44220..44804) [585 bp, 194 aa] {ON} conserved hypothetical protein
KLLA0E09263g	45.83	71.88	15	15		32229.3	31254.2	31354.4	173262	146531	136274	1.00:0.97:0.97:5.38:4.55:4.23	31612.6	152022	1.00:4.81	Chr5 complement(827035..827517) [483 bp, 160 aa] {ON} similar to uniprot|Q12513 Saccharomyces cerevisiae YDL110C Hypothetical ORF
KLLA0B14498g	29.37	17.75	8	8		37437.8	54383.7	54991.9	139255	173155	172269	1.00:1.45:1.47:3.72:4.63:4.60	48937.8	161560	1.00:3.30	Chr2 (1275022..1277322) [2301 bp, 766 aa] {ON} conserved hypothetical protein
KLLA0D01243g	27.85	66.24	17	17	Oxidation (M)	9046.93	13946.6	10642.4	31439	28752.9	35377.4	1.00:1.54:1.18:3.48:3.18:3.91	11212	31856.4	1.00:2.84	Chr4 complement(108848..109783) [936 bp, 311 aa] {ON} conserved hypothetical protein
KLLA0D11022g	23.95	28.69	18	8	Carbamidomethylation	17813.7	24964.3	27851.8	49433.1	53513.2	54749.3	1.00:1.40:1.56:2.78:3.00:3.07	23543.2	52565.2	1.00:2.23	Chr4 (940600..941679) [1080 bp, 359 aa] {ON} similar to uniprot|P53183 Saccharomyces cerevisiae YGL039W and similar to uniprot|P53111 Saccharomyces cerevisiae YGL157W and similar to uniprot|Q12068 Saccharomyces cerevisiae YOL151W and similar to uniprot|Q03049 Saccharomyces cerevisiae YDR541C NADPH- dependent Oxidoreductases
KLLA0E19647g	26.45	39.35	4	4	Oxidation (M)	2923.32	3547.76	5217.35	14830.3	14284.8	11817	1.00:1.21:1.78:5.07:4.89:4.04	3896.14	13644	1.00:3.50	Chr5 complement(1750310..1750777) [468 bp, 155 aa] {ON} weakly similar to uniprot|Q6Q543 Saccharomyces cerevisiae YDL173W Hypothetical ORF
KLLA0B10978g	27.55	41.52	14	14	Oxidation (M)	10698.3	10023.7	10496.6	5192.47	5909.87	4267.66	1.00:0.94:0.98:0.49:0.55:0.40	10406.2	5123.33	1.00:0.49	Chr2 complement(961330..962553) [1224 bp, 407 aa] {ON} similar to uniprot|Q6B2J1 Saccharomyces cerevisiae YPR140W
KLLA0E01871g	37.47	66.67	17	17	Oxidation (M)	38939.1	43201	42918.3	97283.3	83442.1	95666.4	1.00:1.11:1.10:2.50:2.14:2.46	41686.1	92130.6	1.00:2.21	Chr5 complement(177514..178218) [705 bp, 234 aa] {ON} similar to uniprot|Q12462 Saccharomyces cerevisiae YOL147C PEX11 Peroxisomal membrane protein required for peroxisome proliferation and medium-chain fatty acid oxidation most abundant protein in the peroxisomal membrane regulated by Adr1p and Pip2p-Oaf1p promoter contains ORE and UAS1-like elements
KLLA0C12793g	31.08	39.06	11	11	Oxidation (M)	4373.64	4403.99	4141.91	9085.15	7815.12	10223.3	1.00:1.01:0.95:2.08:1.79:2.34	4306.51	9041.2	1.00:2.10	Chr3 complement(1085044..1086129) [1086 bp, 361 aa] {ON} similar to uniprot|Q04372 Saccharomyces cerevisiae YMR028W TAP42 Protein that physically associates with the protein phosphatase 2A and the SIT4 protein phosphatase catalytic subunits
KLLA0F18909g	33.46	68.88	13	13		11891.7	14938.7	16209.8	79852.1	55588.2	60836.2	1.00:1.26:1.36:6.71:4.67:5.12	14346.7	65425.5	1.00:4.56	Chr6 (1733468..1734058) [591 bp, 196 aa] {ON} similar to uniprot|P15992 Saccharomyces cerevisiae YBR072W HSP26 Small heat shock protein with chaperone activity that is regulated by a heat induced transition from an inactive oligomeric (24-mer) complex to an active dimer induced by heat upon entry into stationary phase and during sporulation
KLLA0F08569g	28.02	7.61	2	2		2482.18	3360.42	2890.05	734.066	824.473	1129.11	1.00:1.35:1.16:0.30:0.33:0.45	2910.88	895.882	1.00:0.31	Chr6 complement(797808..799151) [1344 bp, 447 aa] {ON} similar to uniprot|P22215 Saccharomyces cerevisiae YOR307C SLY41 multicopy suppressor of ypt1 deletion homolog of chloroplast phosphate transporter
KLLA0B02959g	22.57	7.69	2	2	Oxidation (M)	947.246	847.479	748.166	324.418	493.178	354.216	1.00:0.89:0.79:0.34:0.52:0.37	847.63	390.604	1.00:0.46	Chr2 complement(266267..267322) [1056 bp, 351 aa] {ON} highly similar to uniprot|Q757D8 Ashbya gossypii AER075W AER075Wp and similar to YLR405W uniprot|Q06063 Saccharomyces cerevisiae YLR405W DUS4 Dihydrouridine synthase member of a widespread family of conserved proteins including Smm1p Dus1p and Dus3p
KLLA0A00242g	46.24	32.13	9	9	Oxidation (M)	10425.2	10636.5	9493.99	31037.9	28926.3	27849.5	1.00:1.02:0.91:2.98:2.77:2.67	10653.7	29271.2	1.00:2.75	Chr1 complement(18272..19105) [834 bp, 277 aa] {ON} similar to uniprot|P25613 Saccharomyces cerevisiae YCR010C ADY2 Accumulation of DYads member of the TC 9.B.33 YaaH family of putative transporters Protein involved in Accumulation of DYads or uniprot|P32907 Saccharomyces cerevisiae YNR002c
KLLA0F18788g	25.59	35.58	12	12	Carbamidomethylation	7077.57	8506.12	9025.42	15970.1	15110.9	19786.3	1.00:1.20:1.28:2.26:2.14:2.80	8203.04	16955.8	1.00:2.07	Chr6 complement(1726046..1727515) [1470 bp, 489 aa] {ON} similar to uniprot|P38081 YBR056W Saccharomyces cerevisiae Hypothetical ORF
KLLA0B08778g	20.19	26.89	2	2		1308.75	2012.75	1831.36	4139.01	3322.29	5535.22	1.00:1.54:1.40:3.16:2.54:4.23	1717.62	4332.17	1.00:2.52	Chr2 (772247..772606) [360 bp, 119 aa] {ON} similar to uniprot|Q04814 Saccharomyces cerevisiae YMR252C
KLLA0E24003g	51.19	69.64	19	19	Carbamidomethylation; Oxidation (M)	150631	159402	151372	440604	411869	456142	1.00:1.06:1.00:2.93:2.73:3.03	153802	436205	1.00:2.84	Chr5 complement(2136583..2137425) [843 bp, 280 aa] {ON} conserved hypothetical protein
KLLA0E07987g	40.97	79.3	29	28	Carbamidomethylation; Oxidation (M)	14624.5	12018.2	16287.4	116637	90166.8	95056.1	1.00:0.82:1.11:7.98:6.17:6.50	14310	100620	1.00:7.03	Chr5 complement(718820..719938) [1119 bp, 372 aa] {ON} similar to uniprot|P38998 Saccharomyces cerevisiae YIR034C LYS1 Saccharopine dehydrogenase (NAD L-lysine- forming) catalyzes the conversion of saccharopine to L- lysine which is the final step in the lysine biosynthesis pathway
KLLA0D08481g	49.82	79.17	124	122	Carbamidomethylation; Oxidation (M)	131334	103482	126985	1.04406e+06	1.04613e+06	1.1389e+06	1.00:0.79:0.97:7.95:7.97:8.67	120702	1076365	1.00:8.92	Chr4 (722139..725237) [3099 bp, 1032 aa] {ON} similar to uniprot|P33327 Saccharomyces cerevisiae YDL215C GDH2 NAD( )-dependent glutamate dehydrogenase degrades glutamate to ammonia and alpha-ketoglutarate expression sensitive to nitrogen catabolite repression and intracellular ammonia levels
KLLA0F10043g	29.34	5.87	3	3	Oxidation (M)	1009.63	1244.78	1285.86	3700.59	3177.97	4819.82	1.00:1.23:1.27:3.67:3.15:4.77	1317.19	3899.46	1.00:2.96	Chr6 complement(928691..930277) [1587 bp, 528 aa] {ON} uniprot|Q701Q9 Kluyveromyces lactis KLLA0F10043g jen2 Carboxylic acid permease
KLLA0A10263g	37.44	45.88	10	10	Oxidation (M)	12279.6	10873.9	10843.2	25453.5	22336	24450.9	1.00:0.89:0.88:2.07:1.82:1.99	11332.2	24080.1	1.00:2.12	Chr1 (900517..901284) [768 bp, 255 aa] {ON} similar to uniprot|P40098 Saccharomyces cerevisiae YER182W FMP10 The authentic non-tagged protein was localized to the mitochondria
KLLA0E00551g	30.95	78.51	31	31	Oxidation (M)	201642	210492	230492	535003	445943	416035	1.00:1.04:1.14:2.65:2.21:2.06	214209	465660	1.00:2.17	Chr5 complement(45755..46483) [729 bp, 242 aa] {ON} similar to uniprot|P10080 Saccharomyces cerevisiae YHL034C SBP1 Single-strand nucleic acid binding protein
KLLA0A05566g	63.52	19.28	1	1		1545.76	2156.17	2323.79	0	0	0	1.00:1.39:1.50:0.00:0.00:0.00	2008.57	0	1.00:0.00	Chr1 (514368..514619) [252 bp, 83 aa] {ON} weakly similar to uniprot|Q3E7A3 Saccharomyces cerevisiae YJL133C-A
KLLA0F24002g	33.39	32.61	11	11	Oxidation (M)	9948.78	11020.6	9547.76	5249.56	4632.74	4283.89	1.00:1.11:0.96:0.53:0.47:0.43	10172.4	4722.06	1.00:0.46	Chr6 complement(2237722..2239113) [1392 bp, 463 aa] {ON} similar to uniprot|P53923 Saccharomyces cerevisiae YNL119W NCS2 Protein with a role in urmylation and in invasive and pseudohyphal growth inhibits replication of Brome mosaic virus in S. cerevisiae which is a model system for studying replication of positive-strand RNA viruses in their natural hosts
KLLA0E16259g	52.25	14.5	7	7	Oxidation (M)	2605.43	2576.64	2425.99	16431.3	13738.5	14975.8	1.00:0.99:0.93:6.31:5.27:5.75	2631.52	15048.5	1.00:5.72	Chr5 complement(1450546..1452348) [1803 bp, 600 aa] {ON} uniprot|Q70DJ7 Kluyveromyces lactis jen1 Lactate permease
KLLA0B13123g	22.46	50.54	4	4		6630.5	7066.04	5042.94	12548.2	12038.4	16709.2	1.00:1.07:0.76:1.89:1.82:2.52	6351.28	13765.3	1.00:2.17	Chr2 (1148510..1148791) [282 bp, 93 aa] {ON} conserved hypothetical protein
KLLA0C05148g	28.35	3.09	1	1		234.557	296.043	315.284	727.23	685.503	585.54	1.00:1.26:1.34:3.10:2.92:2.50	281.961	666.091	1.00:2.36	Chr3 complement(464727..465506) [780 bp, 259 aa] {ON} conserved hypothetical protein
KLLA0F25696g	28.46	79.28	19	18	Carbamidomethylation; Oxidation (M)	26775.1	32036.8	43028	112181	108459	95617.2	1.00:1.20:1.61:4.19:4.05:3.57	33946.6	105419	1.00:3.11	Chr6 (2386886..2387554) [669 bp, 222 aa] {ON} conserved hypothetical protein
KLLA0F24882g	37.81	33.74	10	10	Carbamidomethylation; Oxidation (M)	8004.25	9070.89	8643.65	3275.13	3840.6	3793.42	1.00:1.13:1.08:0.41:0.48:0.47	8572.93	3636.38	1.00:0.42	Chr6 complement(2317798..2319027) [1230 bp, 409 aa] {ON} similar to uniprot|P07258 Saccharomyces cerevisiae YOR303W CPA1 Small subunit of carbamoyl phosphate synthetase, which catalyzes a step in the synthesis of citrulline, an arginine precursor; translationally regulated by an attenuator peptide encoded by YOR302W within the CPA1 mRNA 5'-leader, member of GLC.2530
KLLA0F17050g	59.39	79.88	27	27	Carbamidomethylation; Oxidation (M)	52203.3	51257.9	56936.2	265416	259422	266336	1.00:0.98:1.09:5.08:4.97:5.10	53465.8	263725	1.00:4.93	Chr6 complement(1564921..1565937) [1017 bp, 338 aa] {ON} similar to uniprot|P32419 Saccharomyces cerevisiae YDL078C MDH3 Cytoplasmic malate dehydrogenase catalyzes interconversion of malate and oxaloacetate involved in the glyoxylate cycle
KLLA0A00484g	33.24	68.51	34	34	Carbamidomethylation; Oxidation (M)	20450.7	20394.9	27108.2	91496.2	86239.6	70129.5	1.00:1.00:1.33:4.47:4.22:3.43	22651.3	82621.8	1.00:3.65	Chr1 complement(40330..41961) [1632 bp, 543 aa] {ON} highly similar to uniprot|P10963 Saccharomyces cerevisiae YKR097W PCK1 Phosphoenolpyruvate carboxykinase key enzyme in gluconeogenesis catalyzes early reaction in carbohydrate biosynthesis glucose represses transcription and accelerates mRNA degradation regulated by Mcm1p and Cat8p located in the cytosol
KLLA0E15709g	46.16	40.43	6	6	Carbamidomethylation; Oxidation (M)	8162.12	8347.78	8834.42	19786.2	18354.6	18151.6	1.00:1.02:1.08:2.42:2.25:2.22	8448.11	18764.2	1.00:2.22	Chr5 complement(1406502..1407194) [693 bp, 230 aa] {ON} similar to uniprot|P50086 Saccharomyces cerevisiae YGR232W NAS6 Regulatory non-ATPase subunit of the 26S proteasome homolog of the human oncoprotein gankyrin which interacts with the retinoblastoma tumor suppressor (Rb) and cyclin-dependent kinase 4/6
KLLA0E21077g	36.4	71.63	24	24	Carbamidomethylation; Oxidation (M)	40644.9	44362.7	47691.2	23177.3	21106.5	20999.2	1.00:1.09:1.17:0.57:0.52:0.52	44232.9	21761	1.00:0.49	Chr5 complement(1883452..1884723) [1272 bp, 423 aa] {ON} highly similar to uniprot|P18544 Saccharomyces cerevisiae YOL140W ARG8 Acetylornithine aminotransferase catalyzes the fourth step in the biosynthesis of the arginine precursor ornithine
KLLA0A11550g	102.3	3.39	1	1		0	0	0	488.101	487.067	471.87	-:-:-:64.00:64.00:64.00	0	482.346	-:64.00	Chr1 complement(996087..997151) [1065 bp, 354 aa] {ON} conserved hypothetical protein
The group profile ratio in the one but last column indicates the fold-change in protein concentrations between the controls not treated with doxycycline and the samples taken upon depletion of transaldolase. Homologies detected to the translated genome of S. cerevisiae are listed in the final column at the right.
